# Supplementary material for: Immune Suppression and Rapid Invasion of Nile Tilapia Gills Following an Acute Challenge by Flavobacterium davisii
Source: Biology (Basel). 2024 Nov 2;13(11):894. doi: 10.3390/biology13110894 (PMC11592246; doi:10.3390/biology13110894)
Supplement: Supplementary file 1 [file biology-13-00894-s001.zip]

Archive with 2 entries (2 files):
- biology-3256208-S1,S2,S4.pdf
- Table S3 DEGs list.xlsx
