# Supplementary material for: Immune Suppression and Rapid Invasion of Nile Tilapia Gills Following an Acute Challenge by Flavobacterium davisii
Source: Biology (Basel). 2024 Nov 2;13(11):894. doi: 10.3390/biology13110894 (PMC11592246; doi:10.3390/biology13110894)
Supplement: Supplementary file 1 [file biology-13-00894-s001.zip › Table S3 DEGs list.xlsx]

## Sheet: Sheet1
gene_id	gene_name	nr	Gene description	G2h_vs_G0h_log2FC	G6h_vs_G0h_log2FC	G12h_vs_G0h_log2FC	G0h_tpm	G2h_tpm	G6h_tpm	G12h_tpm	G0h_rep1_count	G0h_rep2_count	G2h_rep1_count	G2h_rep2_count	G6h_rep1_count	G6h_rep2_count	G12h_rep1_count	G12h_rep2_count	G0h_rep1_tpm	G0h_rep2_tpm	G2h_rep1_tpm	G2h_rep2_tpm	G6h_rep1_tpm	G6h_rep2_tpm	G12h_rep1_tpm	G12h_rep2_tpm	Gene length	FC(G2h/G0h)	G2h_vs_G0h_log2FC	G2h_vs_G0h_padjust	G2h_vs_G0h_significant	G2h_vs_G0h_regulate	G6h_vs_G0h_FC	G6h_vs_G0h_pvalue	G6h_vs_G0h_padjust	G6h_vs_G0h_significant	G6h_vs_G0h_regulate	G12h_vs_G0h_FC	G12h_vs_G0h_pvalue	G12h_vs_G0h_padjust	G12h_vs_G0h_significant	G12h_vs_G0h_regulate	go	KO_id	KO_name	paths	cog	cog_description	pfam
gene-LOC100711615	LOC100711615	XP_025759780.1(aryl hydrocarbon receptor [Oreochromis niloticus])	aryl hydrocarbon receptor	4.1364	4.08552	5.02321	1.005	7.28	6.11	7.9	1.05	5.44	37.54	46.28	29.73	18.82	41.11	32.52	1.37	0.64	6.72	7.84	8.72	3.5	8.76	7.04	8772	17.5865	0.000171107	0.00198358	yes	up	16.9771	0.00109667	0.00824311	yes	up	32.5191	2.06701e-06	3.78481e-05	yes	up	GO:0006805(biological_process:xenobiotic metabolic process); GO:0098531(molecular_function:transcription factor activity, direct ligand regulated sequence-specific DNA binding); GO:0000978(molecular_function:RNA polymerase II core promoter proximal region sequence-specific DNA binding); GO:0000981(molecular_function:RNA polymerase II transcription factor activity, sequence-specific DNA binding)	K09093	AHR	map05207(Chemical carcinogenesis - receptor activation); map04659(Th17 cell differentiation); map04934(Cushing syndrome); map05208(Chemical carcinogenesis - reactive oxygen species)	ENOG410XRZH(S:Function unknown)	ENOG410XRZH(Aryl hydrocarbon receptor)	PF08447.14(PAS_3:PAS fold); PF14598.8(PAS_11:PAS domain); PF00989.27(PAS:PAS fold); PF00010.28(HLH:Helix-loop-helix DNA-binding domain)
gene-LOC100707622	LOC100707622	XP_003446626.1(aryl hydrocarbon receptor [Oreochromis niloticus])	aryl hydrocarbon receptor	1.47383	1.53118	1.66589	27.19	20.14	14.485	13.665	3625.61	2874.16	6066.88	7734.82	4307.07	4465.93	3161.49	4266.84	27.85	26.53	18.75	21.53	15.3	13.67	11.17	16.16	6615	2.77759	2.93864e-09	1.1266e-07	yes	up	2.89023	1.52452e-07	4.17991e-06	yes	up	3.17309	1.36663e-07	3.26997e-06	yes	up	GO:0005737(cellular_component:cytoplasm); GO:0043565(molecular_function:sequence-specific DNA binding); GO:0001541(biological_process:ovarian follicle development); GO:0032504(biological_process:multicellular organism reproduction); GO:0033333(biological_process:fin development); GO:0071407(biological_process:cellular response to organic cyclic compound); GO:0005634(cellular_component:nucleus); G…	K09093	AHR	map05207(Chemical carcinogenesis - receptor activation); map04659(Th17 cell differentiation); map04934(Cushing syndrome); map05208(Chemical carcinogenesis - reactive oxygen species)	ENOG410XRZH(S:Function unknown)	ENOG410XRZH(Aryl hydrocarbon receptor)	PF08447.14(PAS_3:PAS fold); PF14598.8(PAS_11:PAS domain); PF00989.27(PAS:PAS fold); PF13426.9(PAS_9:PAS domain); PF00010.28(HLH:Helix-loop-helix DNA-binding domain)
gene-aipl1	aipl1	XP_003441617.1(aryl-hydrocarbon-interacting protein-like 1 isoform X1 [Oreochromis niloticus])	aryl hydrocarbon receptor interacting protein like 1, transcript variant X1	4.65553	5.54306	5.46009	0.345	1.845	2.315	1.925	14	10	173	300	234	293	181	199	0.37	0.32	1.44	2.25	2.21	2.42	1.76	2.09	1502	25.2031	1.12475e-18	1.25204e-16	yes	up	46.626	6.17967e-28	1.19325e-25	yes	up	44.0202	2.66348e-25	3.97354e-23	yes	up		K17767	AIP, XAP2	map05207(Chemical carcinogenesis - receptor activation); map04934(Cushing syndrome)	ENOG410YGYV(O:Posttranslational modification, protein turnover, chaperones)	ENOG410YGYV(aryl hydrocarbon receptor interacting)	PF07719.19(TPR_2:Tetratricopeptide repeat); PF00515.30(TPR_1:Tetratricopeptide repeat); PF00254.30(FKBP_C:FKBP-type peptidyl-prolyl cis-trans isomerase); PF13414.8(TPR_11:TPR repeat)
gene-LOC100711812	LOC100711812	XP_003440563.2(aryl hydrocarbon receptor nuclear translocator-like protein 1 [Oreochromis niloticus])	aryl hydrocarbon receptor nuclear translocator-like protein 1	0.447556	1.17427	1.10972	8.52	4.31	4.575	4.365	993.09	607	646.43	1032.17	779.01	893.61	590.55	637.27	10.18	6.86	3.44	5.18	4.23	4.92	4.22	4.51	2499	1.36373	0.160781	0.354284	no	up	2.25678	0.000401704	0.00370004	yes	up	2.15804	0.00087669	0.00698438	yes	up	GO:0005737(cellular_component:cytoplasm); GO:0007623(biological_process:circadian rhythm); GO:0003700(molecular_function:transcription factor activity, sequence-specific DNA binding); GO:0005634(cellular_component:nucleus); GO:0003677(molecular_function:DNA binding); GO:0005667(cellular_component:transcription factor complex); GO:0009648(biological_process:photoperiodism); GO:0046983(molecular_fu…	K09099	ARNTL2, BMAL2		ENOG410XRJI(K:Transcription)	ENOG410XRJI(aryl hydrocarbon receptor nuclear)	PF14598.8(PAS_11:PAS domain); PF08447.14(PAS_3:PAS fold); PF00989.27(PAS:PAS fold); PF00010.28(HLH:Helix-loop-helix DNA-binding domain); PF13426.9(PAS_9:PAS domain); PF08448.12(PAS_4:PAS fold)
gene-cyp1a	cyp1a	ACN38059.1(cytochrome P450 1A [Oreochromis niloticus])	cytochrome P450 1A	0.57029	-1.76809	-2.29287	11.19	4.75	0.665	0.415	195	688	575	454	73	55	30	40	4.29	18.09	5.55	3.95	0.8	0.53	0.34	0.49	2499	1.48482	0.390555	0.617828	no	up	0.293596	0.0134645	0.0576028	no	down	0.204069	0.00145824	0.0105182	yes	down	GO:0070330(molecular_function:aromatase activity); GO:0020037(molecular_function:heme binding); GO:0071407(biological_process:cellular response to organic cyclic compound); GO:0016021(cellular_component:integral component of membrane); GO:0006725(biological_process:cellular aromatic compound metabolic process); GO:0005789(cellular_component:endoplasmic reticulum membrane); GO:0071466(biological_p…	K24532;K07408	CYP1A;CYP1A1	map05207(Chemical carcinogenesis - receptor activation); map00140(Steroid hormone biosynthesis); map00980(Metabolism of xenobiotics by cytochrome P450); map05208(Chemical carcinogenesis - reactive oxygen species); map00830(Retinol metabolism); map05417(Lipid and atherosclerosis); map04913(Ovarian steroidogenesis); map00380(Tryptophan metabolism); map05204(Chemical carcinogenesis - DNA adducts)	COG2124(Q:Secondary metabolites biosynthesis, transport and catabolism)	COG2124(Cytochrome p450)	PF00067.24(p450:Cytochrome P450)
gene-cyp1b1	cyp1b1	XP_005473848.1(cytochrome P450 1B1 isoform X1 [Oreochromis niloticus])	cytochrome P450 1B1, transcript variant X1	1.32024	1.52699	0.751911	9.365	8.025	6.275	3.51	543	475	1231	574	663	718	331	292	9.15	9.58	11.41	4.64	6.22	6.33	3.52	3.5	3843	2.49708	0.0128962	0.0604525	no	up	2.88184	2.20048e-06	4.52495e-05	yes	up	1.68402	0.0268675	0.0970123	no	up	GO:0070330(molecular_function:aromatase activity); GO:0020037(molecular_function:heme binding); GO:0005789(cellular_component:endoplasmic reticulum membrane); GO:0006805(biological_process:xenobiotic metabolic process); GO:0001654(biological_process:eye development); GO:0005506(molecular_function:iron ion binding); GO:0042572(biological_process:retinol metabolic process); GO:0008202(biological_pr…	K07410	CYP1B1	map05207(Chemical carcinogenesis - receptor activation); map05206(MicroRNAs in cancer); map00140(Steroid hormone biosynthesis); map00980(Metabolism of xenobiotics by cytochrome P450); map05208(Chemical carcinogenesis - reactive oxygen species); map05204(Chemical carcinogenesis - DNA adducts); map04913(Ovarian steroidogenesis); map00380(Tryptophan metabolism)	COG2124(Q:Secondary metabolites biosynthesis, transport and catabolism)	COG2124(Cytochrome p450)	PF00067.24(p450:Cytochrome P450)
gene-galt	galt	XP_006795653.1(galactose-1-phosphate uridylyltransferase [Neolamprologus brichardi])	galactose-1-phosphate uridylyltransferase, transcript variant X1	-0.999973	-1.15002	-0.871649	20.185	2.86	1.79	1.875	711	377	180	228	99	128	139	72	24.73	15.64	2.66	3.06	1.69	1.89	2.41	1.34	1673	0.500009	0.00994347	0.0498243	no	down	0.450619	0.00637714	0.0327222	yes	down	0.546522	0.0748182	0.200847	no	down	GO:0033499(biological_process:galactose catabolic process via UDP-galactose); GO:0008270(molecular_function:zinc ion binding); GO:0008108(molecular_function:UDP-glucose:hexose-1-phosphate uridylyltransferase activity)	K00965	galT, GALT	map00520(Amino sugar and nucleotide sugar metabolism); map00052(Galactose metabolism); map04917(Prolactin signaling pathway)	COG1085(G:Carbohydrate transport and metabolism)	COG1085(galactose-1-phosphate uridylyltransferase)	PF01087.24(GalP_UDP_transf:Galactose-1-phosphate uridyl transferase, N-terminal domain); PF02744.19(GalP_UDP_tr_C:Galactose-1-phosphate uridyl transferase, C-terminal domain); PF01230.25(HIT:HIT domain)
gene-LOC100695446	LOC100695446	XP_019205765.1(galactose-3-O-sulfotransferase 2 isoform X1 [Oreochromis niloticus])	galactose-3-O-sulfotransferase 2, transcript variant X1	-0.167846	-1.35224	-1.48721	3.675	1	0.295	0.24	327.26	310.76	158.45	293.15	67	49.37	40.9	42.15	3.44	3.91	0.75	1.25	0.36	0.23	0.23	0.25	4948	0.890171	0.65389	0.816351	no	down	0.391684	0.00660497	0.0335811	yes	down	0.356701	0.00158968	0.0112581	yes	down	GO:0001733(molecular_function:galactosylceramide sulfotransferase activity); GO:0016021(cellular_component:integral component of membrane); GO:0009247(biological_process:glycolipid biosynthetic process)	K09677	GAL3ST4		ENOG4110RXY(U:Intracellular trafficking, secretion, and vesicular transport)	ENOG4110RXY(Galactose-3-O-sulfotransferase)	PF06990.13(Gal-3-0_sulfotr:Galactose-3-O-sulfotransferase); PF03567.16(Sulfotransfer_2:Sulfotransferase family)
gene-gla	gla	XP_003445318.1(alpha-galactosidase A [Oreochromis niloticus])	galactosidase alpha	-1.7166	-2.25641	-1.78829	32.915	2.9	1.385	1.66	927.1	1141.08	213.16	280.17	77.03	136.09	154.16	69.05	26.65	39.18	2.65	3.15	1.09	1.68	2.24	1.08	1971	0.304264	1.52952e-06	3.3018e-05	yes	down	0.209292	8.95972e-08	2.63431e-06	yes	down	0.289514	0.00029094	0.00283475	yes	down	GO:0005764(cellular_component:lysosome); GO:0005975(biological_process:carbohydrate metabolic process); GO:0004553(molecular_function:hydrolase activity, hydrolyzing O-glycosyl compounds)	K01189	GLA	map00600(Sphingolipid metabolism); map00603(Glycosphingolipid biosynthesis - globo and isoglobo series); map00561(Glycerolipid metabolism); map04142(Lysosome); map00052(Galactose metabolism)	ENOG410XPF1(G:Carbohydrate transport and metabolism)	ENOG410XPF1(alpha-galactosidase)	PF16499.7(Melibiase_2:Alpha galactosidase A); PF17450.4(Melibiase_2_C:Alpha galactosidase A C-terminal beta sandwich domain); PF02065.20(Melibiase:Melibiase)
gene-glb1	glb1	XP_003452333.1(beta-galactosidase [Oreochromis niloticus])	galactosidase beta 1	-1.37182	-1.42033	-1.65138	34.82	3.975	2.6	1.965	1624	1418	363	553	294	232	190	162	34.06	35.58	3.35	4.6	3.08	2.12	2.05	1.88	2607	0.386404	7.60977e-07	1.78752e-05	yes	down	0.373626	0.000178917	0.00191028	yes	down	0.318336	4.91598e-07	1.03718e-05	yes	down	GO:0005975(biological_process:carbohydrate metabolic process); GO:0004565(molecular_function:beta-galactosidase activity)	K12309	GLB1, ELNR1	map00600(Sphingolipid metabolism); map00604(Glycosphingolipid biosynthesis - ganglio series); map00052(Galactose metabolism); map00511(Other glycan degradation); map00531(Glycosaminoglycan degradation); map04142(Lysosome)	COG1874(G:Carbohydrate transport and metabolism)	COG1874(beta-galactosidase)	PF01301.21(Glyco_hydro_35:Glycosyl hydrolases family 35); PF02449.17(Glyco_hydro_42:Beta-galactosidase); PF13364.8(BetaGal_dom4_5:Beta-galactosidase jelly roll domain)
gene-LOC100708222	LOC100708222	XP_003459017.1(galactosylgalactosylxylosylprotein 3-beta-glucuronosyltransferase 1 [Oreochromis niloticus])	galactosylgalactosylxylosylprotein 3-beta-glucuronosyltransferase 1, transcript variant X1	2.77461	2.80791	2.04299	16.835	15.665	12.315	5.59	13.89	28.54	115.13	114.31	58.85	90.55	33.23	34.18	9.95	23.72	16.41	14.92	11.91	12.72	5.48	5.7	3084	6.84291	3.74987e-05	0.000546184	yes	up	7.00267	9.33411e-05	0.00111706	yes	up	4.12098	0.0157134	0.0656454	no	up	GO:0046872(molecular_function:metal ion binding); GO:0016021(cellular_component:integral component of membrane); GO:0015018(molecular_function:galactosylgalactosylxylosylprotein 3-beta-glucuronosyltransferase activity); GO:0006486(biological_process:protein glycosylation); GO:0000139(cellular_component:Golgi membrane)	K00735	B3GAT1	map00515(Mannose type O-glycan biosynthesis)	ENOG410XP79(S:Function unknown)	ENOG410XP79(glucuronosyltransferase)	PF03360.18(Glyco_transf_43:Glycosyltransferase family 43)
gene-LOC102078354	LOC102078354	XP_005478107.1(galanin receptor type 1-like [Oreochromis niloticus])	galanin receptor type 1-like	4.27764	3.78402	3.58038	0.025	0.165	0.075	0.06	4	0	15	45	12	12	8	8	0.05	0	0.09	0.24	0.08	0.07	0.06	0.06	3971	19.3954	0.0029654	0.0196711	yes	up	13.7753	0.0269751	0.0958152	no	up	11.9619	0.0565054	0.16493	no	up		K04230	GALR1	map04080(Neuroactive ligand-receptor interaction)	ENOG410XRW9(U:Intracellular trafficking, secretion, and vesicular transport)	ENOG410XRW9(Receptor)	PF00001.23(7tm_1:7 transmembrane receptor (rhodopsin family)); PF10323.11(7TM_GPCR_Srv:Serpentine type 7TM GPCR chemoreceptor Srv)
gene-LOC100700684	LOC100700684	XP_005461971.1(galectin-3 [Oreochromis niloticus])	galectin-3	-1.09767	-0.717315	-1.45767	333.145	42.165	38.02	19.535	5232	4173	1365	2040	1124	1597	689	550	342.43	323.86	35.82	48.51	34.51	41.53	21.09	17.98	1009	0.467269	1.12083e-05	0.000193444	yes	down	0.608228	0.011853	0.0523492	no	down	0.364081	9.69357e-07	1.9191e-05	yes	down	GO:0030246(molecular_function:carbohydrate binding)	K06831	LGALS3		ENOG4111EA0(S:Function unknown)	ENOG4111EA0(Lectin, galactoside-binding, soluble)	PF00337.24(Gal-bind_lectin:Galactoside-binding lectin)
gene-LOC109201926	LOC109201926	XP_019213435.1(galectin-3-binding protein A [Oreochromis niloticus])	galectin-3-binding protein A	-1.58493	-1.24422	-1.19553	23.64	2.26	2.005	1.82	916.05	948.57	240.87	229.57	188.85	183.46	164.7	134.04	21.12	26.16	2.43	2.09	2.17	1.84	1.94	1.7	2394	0.333341	1.47882e-05	0.000246334	yes	down	0.422137	0.000912143	0.00711266	yes	down	0.436627	0.00127984	0.00947054	yes	down	GO:0007155(biological_process:cell adhesion); GO:0005044(molecular_function:scavenger receptor activity); GO:0016020(cellular_component:membrane); GO:0005576(cellular_component:extracellular region)	K17300	LGALS3BP		ENOG410YBYF(S:Function unknown)	ENOG410YBYF(lectin, galactoside-binding, soluble, 3 binding protein)	PF00530.20(SRCR:Scavenger receptor cysteine-rich domain); PF07707.17(BACK:BTB And C-terminal Kelch)
gene-LOC102082731	LOC102082731	XP_025762436.1(galectin-3-binding protein A [Oreochromis niloticus])	galectin-3-binding protein A	-3.83136	-3.4768	-1.31746	3.075	0.055	0.055	0.22	42.4	112.91	6.52	1.07	3.11	4.22	14.83	9.49	1.47	4.68	0.1	0.01	0.05	0.06	0.26	0.18	1676	0.0702498	0.000872369	0.00752803	yes	down	0.0898211	0.00129714	0.00939003	yes	down	0.40124	0.161267	0.336757	no	down	GO:0007155(biological_process:cell adhesion); GO:0005044(molecular_function:scavenger receptor activity); GO:0016020(cellular_component:membrane); GO:0005576(cellular_component:extracellular region)	K17300	LGALS3BP		ENOG410YBYF(S:Function unknown)	ENOG410YBYF(lectin, galactoside-binding, soluble, 3 binding protein)	PF07707.17(BACK:BTB And C-terminal Kelch)
gene-LOC102080938	LOC102080938	XP_039463186.1(galectin-3-binding protein A-like isoform X1 [Oreochromis aureus])	galectin-3-binding protein B	-1.08968	-1.87514	-2.61181	4.785	0.645	0.265	0.14	215.63	203.82	82	64.84	22	33	10	15	4.49	5.08	0.75	0.54	0.23	0.3	0.11	0.17	2623	0.469864	0.0279981	0.106571	no	down	0.2726	0.000478983	0.00426536	yes	down	0.163594	3.27952e-05	0.00043337	yes	down	GO:0005044(molecular_function:scavenger receptor activity); GO:0016020(cellular_component:membrane); GO:0030246(molecular_function:carbohydrate binding)	K17300	LGALS3BP		ENOG410YBYF(S:Function unknown)	ENOG410YBYF(lectin, galactoside-binding, soluble, 3 binding protein)	PF00530.20(SRCR:Scavenger receptor cysteine-rich domain); PF07707.17(BACK:BTB And C-terminal Kelch)
gene-LOC100696357	LOC100696357	XP_019204211.1(galectin-8 isoform X1 [Oreochromis niloticus])	galectin-8, transcript variant X1	-0.092497	1.03111	1.24745	8.635	2.32	3.455	3.505	341	163	144.94	211.71	222	248.91	257.96	163.61	10.99	6.28	2	2.64	3.5	3.41	4.17	2.84	1860	0.937898	0.835269	0.922463	no	down	2.04359	0.0197086	0.0761657	no	up	2.37421	0.00793284	0.0397312	yes	up	GO:0030246(molecular_function:carbohydrate binding)	K06832	LGALS8		ENOG4111EA0(S:Function unknown)	ENOG4111EA0(Lectin, galactoside-binding, soluble)	PF00337.24(Gal-bind_lectin:Galactoside-binding lectin)
gene-LOC100702318	LOC100702318	XP_003458375.1(galectin-9 [Oreochromis niloticus])	galectin-9	-1.25792	-0.964942	-0.862058	158.875	19.425	16.145	15.345	7200	5007	1613	2300	1588	1269	1306	1104	173.49	144.26	16.99	21.86	19.03	13.26	16.07	14.62	2302	0.418146	1.41856e-06	3.08531e-05	yes	down	0.512299	0.00668223	0.0339169	no	down	0.550167	0.00313122	0.0194657	no	down	GO:0030246(molecular_function:carbohydrate binding)	K10093	LGALS9		ENOG4111EA0(S:Function unknown)	ENOG4111EA0(Lectin, galactoside-binding, soluble)	PF00337.24(Gal-bind_lectin:Galactoside-binding lectin)
gene-LOC100692931	LOC100692931	XP_003457316.1(granulins [Oreochromis niloticus])	granulins	-2.38229	-3.25217	-2.91823	76.01	4.23	1.55	1.695	1653	1497	138	352	71	86	90	62	73.14	78.88	2.56	5.9	1.52	1.58	1.95	1.44	1370	0.191805	1.24743e-09	5.1761e-08	yes	down	0.104954	2.43875e-21	3.22318e-19	yes	down	0.132289	3.78412e-15	2.91015e-13	yes	down	GO:0005576(cellular_component:extracellular region)	K23879	GRN		ENOG410XR6S(S:Function unknown)	ENOG410XR6S(Granulin)	PF00396.20(Granulin:Granulin)
gene-LOC109196647	LOC109196647	XP_019206518.1(granulins [Oreochromis niloticus])	granulins	-3.98844	-2.80433	-2.48447	335.095	7.065	9.8	10.125	11384.6	3603.95	236.24	483.29	512.37	433.85	448.59	472.46	481.98	188.21	4.94	9.19	11.96	7.64	9.32	10.93	1091	0.0630029	5.8634e-16	5.31117e-14	yes	down	0.143157	1.4988e-08	5.13933e-07	yes	down	0.17869	9.39722e-08	2.35042e-06	yes	down	GO:0005576(cellular_component:extracellular region)	K23879	GRN		ENOG410XR6S(S:Function unknown)	ENOG410XR6S(Granulin)	PF00396.20(Granulin:Granulin)
gene-LOC100693478	LOC100693478	XP_005462067.1(granulins [Oreochromis niloticus])	granulins, transcript variant X2	-2.37492	-2.69368	-3.90229	14.05	0.755	0.425	0.165	186.01	327.5	34.1	44.81	23	15.05	8.01	5.01	9.08	19.02	0.69	0.82	0.54	0.31	0.2	0.13	1211	0.192786	2.45992e-05	0.000379802	yes	down	0.154569	5.80643e-05	0.000748907	yes	down	0.0668796	2.06836e-07	4.75322e-06	yes	down	GO:0005576(cellular_component:extracellular region)	K23879	GRN		ENOG410XR6S(S:Function unknown)	ENOG410XR6S(Granulin)	PF00396.20(Granulin:Granulin)
gene-LOC100708644	LOC100708644	XP_003451115.1(granzyme A [Oreochromis niloticus])	granzyme A	-1.38824	-3.15739	-2.11011	3.035	0.325	0.07	0.13	21.93	120.98	22.75	21.49	4.96	3.05	4.27	9.39	0.8	5.27	0.35	0.3	0.09	0.05	0.08	0.18	1605	0.382031	0.16528	0.360812	no	down	0.112081	0.00925558	0.0435938	yes	down	0.231629	0.0724654	0.196424	no	down	GO:0004252(molecular_function:serine-type endopeptidase activity); GO:0005615(cellular_component:extracellular space)	K01352	GZMA	map04080(Neuroactive ligand-receptor interaction)	COG5640(O:Posttranslational modification, protein turnover, chaperones)	COG5640(protease)	PF00089.28(Trypsin:Trypsin); PF13365.8(Trypsin_2:Trypsin-like peptidase domain); PF09342.13(DUF1986:Domain of unknown function (DUF1986))
gene-LOC100707831	LOC100707831	XP_031585571.2(granzyme A-like [Oreochromis aureus])	granzyme A	-2.49589	-0.657502	-1.24048	4.205	0.21	0.51	0.28	77.24	65.24	5.65	14.23	22.22	19.87	18.63	2.71	4.2	4.21	0.13	0.29	0.58	0.44	0.48	0.08	1088	0.17728	0.00119137	0.00964161	yes	down	0.633975	0.358338	0.564622	no	down	0.423233	0.22106	0.413602	no	down	GO:0004252(molecular_function:serine-type endopeptidase activity); GO:0005615(cellular_component:extracellular space)	K01352	GZMA	map04080(Neuroactive ligand-receptor interaction)	COG5640(O:Posttranslational modification, protein turnover, chaperones)	COG5640(protease)
gene-LOC112848326	LOC112848326	XP_025767787.1(granzyme A-like [Oreochromis niloticus])	granzyme A-like	-1.76092	-3.46054	-4.54724	4.04	0.345	0.075	0.03	56	128	18	26	0	9	1	2	2.17	5.91	0.3	0.39	0	0.15	0.02	0.04	1528	0.295061	0.021116	0.0867746	no	down	0.0908396	0.00470394	0.0258988	yes	down	0.0427706	0.000253959	0.00253597	yes	down	GO:0004252(molecular_function:serine-type endopeptidase activity); GO:0005615(cellular_component:extracellular space)	K01352	GZMA	map04080(Neuroactive ligand-receptor interaction)	COG5640(O:Posttranslational modification, protein turnover, chaperones)	COG5640(protease)	PF00089.28(Trypsin:Trypsin); PF13365.8(Trypsin_2:Trypsin-like peptidase domain); PF09342.13(DUF1986:Domain of unknown function (DUF1986))
gene-LOC100702560	LOC100702560	XP_003451926.1(granzyme B [Oreochromis niloticus])	granzyme B	-1.5713	-1.48044	-1.00494	20.41	1.815	1.35	1.63	264.52	259.22	63.84	71.11	51.95	34.67	33.69	61	18.89	21.93	1.81	1.82	1.73	0.97	1.11	2.15	946	0.336505	0.000248225	0.00268971	yes	down	0.35838	0.00629824	0.0323968	yes	down	0.498291	0.0628498	0.177681	no	down		K23011	PRSS57, NSP4		COG5640(O:Posttranslational modification, protein turnover, chaperones)	COG5640(protease)	PF00089.28(Trypsin:Trypsin); PF13365.8(Trypsin_2:Trypsin-like peptidase domain)
gene-LOC100702027	LOC100702027	XP_003451924.1(granzyme B(G,H) [Oreochromis niloticus])	granzyme B(G,H)	4.22143	1.82289	-0.536509	0.415	2.665	0.38	0.045	3	12	98.6	125.46	2.98	26.06	1.01	3	0.14	0.69	2.61	2.72	0.07	0.69	0.02	0.07	1280	18.6542	1.20436e-07	3.40638e-06	yes	up	3.53789	0.227029	0.422321	no	up	0.689437	0.796773	0.890333	no	down		K23011	PRSS57, NSP4		COG5640(O:Posttranslational modification, protein turnover, chaperones)	COG5640(protease)	PF00089.28(Trypsin:Trypsin); PF13365.8(Trypsin_2:Trypsin-like peptidase domain)
gene-LOC100701205	LOC100701205	XP_003451919.1(granzyme B(G,H) [Oreochromis niloticus])	granzyme B(G,H)	-2.88421	-2.43297	-2.46291	26.865	0.94	0.935	0.78	459.03	255.93	44.44	25.07	24.22	38.41	26.22	20.07	32.36	21.37	1.24	0.64	0.8	1.07	0.86	0.7	955	0.135446	4.04013e-07	1.01619e-05	yes	down	0.185184	1.45059e-06	3.14192e-05	yes	down	0.181381	3.07837e-06	5.37357e-05	yes	down	GO:0004252(molecular_function:serine-type endopeptidase activity); GO:0005615(cellular_component:extracellular space)	K23011	PRSS57, NSP4		COG5640(O:Posttranslational modification, protein turnover, chaperones)	COG5640(protease)	PF00089.28(Trypsin:Trypsin); PF13365.8(Trypsin_2:Trypsin-like peptidase domain); PF09342.13(DUF1986:Domain of unknown function (DUF1986))
gene-LOC100701614	LOC100701614	XP_013123562.1(granzyme B isoform X1 [Oreochromis niloticus])	granzyme B, transcript variant X1	-1.64567	-2.17871	-5.57002	9.21	0.78	0.38	0.03	92	160	28	36	9	19	1	1	6.02	12.4	0.72	0.84	0.27	0.49	0.03	0.03	1017	0.319598	0.00984323	0.0494176	yes	down	0.220874	0.00444792	0.024783	yes	down	0.0210502	1.73355e-05	0.000248309	yes	down	GO:0004252(molecular_function:serine-type endopeptidase activity); GO:0005615(cellular_component:extracellular space)	K01353	GZMB	map04650(Natural killer cell mediated cytotoxicity); map05202(Transcriptional misregulation in cancer); map05320(Autoimmune thyroid disease); map05332(Graft-versus-host disease); map05330(Allograft rejection); map04940(Type I diabetes mellitus); map04210(Apoptosis)	COG5640(O:Posttranslational modification, protein turnover, chaperones)	COG5640(protease)	PF00089.28(Trypsin:Trypsin); PF09342.13(DUF1986:Domain of unknown function (DUF1986)); PF13365.8(Trypsin_2:Trypsin-like peptidase domain)
gene-LOC106098728	LOC106098728	XP_013130916.1(granzyme B-like [Oreochromis niloticus])	granzyme B-like	-3.97596	-2.20006	-3.44042	6.84	0.115	0.275	0.09	39.98	100.15	0	7.75	8.23	6.89	4.61	0	3.46	10.22	0	0.23	0.32	0.23	0.18	0	826	0.0635501	0.00138601	0.0108554	yes	down	0.217628	0.0249286	0.0902894	no	down	0.0921151	0.0107046	0.0497694	yes	down	GO:0004252(molecular_function:serine-type endopeptidase activity); GO:0005615(cellular_component:extracellular space)	K23011	PRSS57, NSP4		COG5640(O:Posttranslational modification, protein turnover, chaperones)	COG5640(protease)	PF00089.28(Trypsin:Trypsin); PF13365.8(Trypsin_2:Trypsin-like peptidase domain)
gene-LOC100690226	LOC100690226	XP_019221192.1(granzyme K isoform X2 [Oreochromis niloticus])	granzyme K, transcript variant X2	-1.65295	-2.02876	-1.39149	8.965	0.78	0.41	0.535	194	134	36	43	15	23	30	15	9.74	8.19	0.74	0.82	0.36	0.46	0.7	0.37	1385	0.31799	0.000879756	0.00757843	yes	down	0.245066	0.000725829	0.00593436	yes	down	0.381172	0.029862	0.104677	no	down	GO:0004252(molecular_function:serine-type endopeptidase activity); GO:0005615(cellular_component:extracellular space)	K01352	GZMA	map04080(Neuroactive ligand-receptor interaction)	COG5640(O:Posttranslational modification, protein turnover, chaperones)	COG5640(protease)	PF00089.28(Trypsin:Trypsin); PF13365.8(Trypsin_2:Trypsin-like peptidase domain); PF09342.13(DUF1986:Domain of unknown function (DUF1986))
gene-LOC109204647	LOC109204647	XP_019221745.1(granzyme K-like [Oreochromis niloticus])	granzyme K-like	2.97228	2.88975	3.30172	29.4	27.19	19.53	19.78	19.37	28.35	140.2	144.39	44.14	132.7	84.49	88	19.53	39.27	28.01	26.37	13.59	25.47	19.5	20.06	1483	7.84774	2.87274e-07	7.49074e-06	yes	up	7.4114	7.99309e-05	0.000982482	yes	up	9.86088	6.95371e-08	1.78424e-06	yes	up	GO:0004252(molecular_function:serine-type endopeptidase activity); GO:0005615(cellular_component:extracellular space)	K01352;K08663	GZMA;GZMK	map04080(Neuroactive ligand-receptor interaction)	COG5640(O:Posttranslational modification, protein turnover, chaperones)	COG5640(protease)	PF00089.28(Trypsin:Trypsin); PF13365.8(Trypsin_2:Trypsin-like peptidase domain)
gene-LOC100701180	LOC100701180	XP_003444604.2(granzyme K-like [Oreochromis niloticus])	granzyme K-like	-1.27985	-4.58773	-4.66615	5.63	0.605	0.06	0.03	21.75	171.15	11.23	61.84	3.33	1	0	3	0.81	10.45	0.18	1.03	0.1	0.02	0	0.06	2288	0.411837	0.24531	0.465305	no	down	0.0415869	0.000663837	0.00552813	yes	down	0.0393865	0.00174743	0.0121546	yes	down	GO:0004252(molecular_function:serine-type endopeptidase activity); GO:0005615(cellular_component:extracellular space)	K01352;K08663	GZMA;GZMK	map04080(Neuroactive ligand-receptor interaction)	COG5640(O:Posttranslational modification, protein turnover, chaperones)	COG5640(protease)	PF00089.28(Trypsin:Trypsin); PF13365.8(Trypsin_2:Trypsin-like peptidase domain)
gene-granzyme	granzyme	NP_001266606.1(uncharacterized protein LOC100695218 precursor [Oreochromis niloticus])	granzyme K-like	-2.03242	-1.04234	-1.25621	192.965	13.59	18.195	13.83	5219.87	2854.05	532.79	994.81	961.49	813.1	261.19	923.35	236.18	149.75	10.21	16.97	21.02	15.37	5.63	22.03	1312	0.244444	5.56094e-09	2.0044e-07	yes	down	0.485541	0.00598177	0.0310997	yes	down	0.418644	0.0271887	0.0977506	no	down	GO:0004252(molecular_function:serine-type endopeptidase activity); GO:0005615(cellular_component:extracellular space)	K09616;K08663	GZMH, CTSGL2;GZMK		COG5640(O:Posttranslational modification, protein turnover, chaperones)	COG5640(protease)	PF00089.28(Trypsin:Trypsin); PF13365.8(Trypsin_2:Trypsin-like peptidase domain)
gene-LOC100534529	LOC100534529	NP_001266371.2(granzyme-1 precursor [Oreochromis niloticus])	granzyme-1	-1.89768	-1.61506	-2.52778	23.89	1.73	1.48	0.67	267	367	55	80	22	84	23	18	18.17	29.61	1.49	1.97	0.7	2.26	0.73	0.61	980	0.268374	4.70069e-05	0.000661054	yes	down	0.326452	0.0129634	0.0560136	no	down	0.173406	1.05167e-05	0.000159332	yes	down	GO:0004252(molecular_function:serine-type endopeptidase activity); GO:0005615(cellular_component:extracellular space)	K23011	PRSS57, NSP4		COG5640(O:Posttranslational modification, protein turnover, chaperones)	COG5640(protease)	PF00089.28(Trypsin:Trypsin); PF13365.8(Trypsin_2:Trypsin-like peptidase domain); PF09342.13(DUF1986:Domain of unknown function (DUF1986))
gene-LOC100710567	LOC100710567	XP_013125619.1(heme oxygenase [Oreochromis niloticus])	heme oxygenase	-4.53245	-0.994845	-1.55075	287.46	3.555	27.13	16.195	16394	532	191	335	2455	965	1450	452	553.47	21.45	2.76	4.35	40.49	13.77	24.35	8.04	1715	0.0432111	0.00743097	0.0399479	yes	down	0.50179	0.578393	0.75142	no	down	0.341333	0.384049	0.587259	no	down	GO:0001666(biological_process:response to hypoxia); GO:0006788(biological_process:heme oxidation); GO:0004392(molecular_function:heme oxygenase (decyclizing) activity); GO:0016021(cellular_component:integral component of membrane); GO:0071466(biological_process:cellular response to xenobiotic stimulus); GO:0046872(molecular_function:metal ion binding); GO:0043576(biological_process:regulation of …	K00510	HMOX1	map05206(MicroRNAs in cancer); map04978(Mineral absorption); map05200(Pathways in cancer); map00860(Porphyrin and chlorophyll metabolism); map05208(Chemical carcinogenesis - reactive oxygen species); map05418(Fluid shear stress and atherosclerosis); map05225(Hepatocellular carcinoma); map04216(Ferroptosis); map04066(HIF-1 signaling pathway)	COG5398(P:Inorganic ion transport and metabolism)	COG5398(Heme oxygenase)	PF01126.22(Heme_oxygenase:Heme oxygenase)
gene-LOC100695283	LOC100695283	XP_003441586.1(heme transporter hrg1-B [Oreochromis niloticus])	heme transporter hrg1-B	-3.57521	-2.03371	-0.67592	8.485	0.21	0.395	0.885	499	18	9	23	29	24	92	15.34	16.27	0.7	0.13	0.29	0.46	0.33	1.5	0.27	1768	0.0838987	0.00156847	0.0119666	yes	down	0.244226	0.0634175	0.176979	no	down	0.625933	0.719758	0.841573	no	down	GO:0005765(cellular_component:lysosomal membrane); GO:0016021(cellular_component:integral component of membrane); GO:0048821(biological_process:erythrocyte development); GO:0015232(molecular_function:heme transporter activity); GO:0010008(cellular_component:endosome membrane)	K15380	SLC48A1, HRG1		ENOG4111YMM(U:Intracellular trafficking, secretion, and vesicular transport)	ENOG4111YMM(solute carrier family 48 (heme transporter), member 1)	PF16954.7(HRG:Haem-transporter, endosomal/lysosomal, haem-responsive gene)
gene-LOC100704977	LOC100704977	XP_031583469.1(heme-binding protein 2 [Oreochromis aureus])	heme-binding protein 2	-1.52244	-1.32721	-0.954306	14.2	1.505	1.145	1.425	1050.75	549.03	157.92	269.03	115.73	181.86	200	93.47	17.23	11.17	1.13	1.88	0.97	1.32	1.82	1.03	2277	0.348096	8.03198e-05	0.00104669	yes	down	0.398538	0.00127312	0.009258	yes	down	0.51609	0.051483	0.154273	no	down					ENOG410ZWW6(S:Function unknown)	ENOG410ZWW6(Heme binding protein 2)	PF04832.14(SOUL:SOUL heme-binding protein)
gene-LOC106097520	LOC106097520	XP_013123314.1(heme-binding protein 2-like [Oreochromis niloticus])	heme-binding protein 2-like	-0.71602	-1.04691	-0.755078	94.095	15.675	8.71	9.16	1185	1716	601	794	284	406	409	236	69.2	118.99	14.27	17.08	7.86	9.56	11.33	6.99	1100	0.608775	0.0603812	0.184424	no	down	0.484004	0.0110431	0.0496877	yes	down	0.592514	0.0959511	0.237839	no	down					ENOG4110SAG(S:Function unknown); ENOG410ZWW6(S:Function unknown)	ENOG4110SAG(SOUL heme-binding protein); ENOG410ZWW6(Heme binding protein 2)	PF04832.14(SOUL:SOUL heme-binding protein)
gene-LOC109201892	LOC109201892	XP_019213315.1(hemoglobin subunit alpha-A [Oreochromis niloticus])	hemoglobin subunit alpha-A	-0.355593	-4.13217	-5.43059	612.78	104.795	6.05	2.045	630.59	6822.2	3757.55	477.79	133.29	80.27	55.89	13.98	89.67	1135.89	187.86	21.73	8.15	3.95	3.25	0.84	597	0.781548	0.850411	0.930106	no	down	0.0570284	0.00684391	0.0345572	yes	down	0.0231862	0.0010209	0.00788222	yes	down	GO:0005344(molecular_function:oxygen transporter activity); GO:0019825(molecular_function:oxygen binding); GO:0020037(molecular_function:heme binding); GO:0005833(cellular_component:hemoglobin complex); GO:0005506(molecular_function:iron ion binding); GO:0046872(molecular_function:metal ion binding)	K13822	HBA	map05143(African trypanosomiasis); map05144(Malaria)	COG1018(C:Energy production and conversion)	COG1018(Is involved in NO detoxification in an aerobic process, termed nitric oxide dioxygenase (NOD) reaction that utilizes O(2) and NAD(P)H to convert NO to nitrate, which protects the bacterium from various noxious nitrogen compounds. Therefore, plays a central role in the inducible response to nitrosative stress (By similarity))	PF00042.24(Globin:Globin)
gene-LOC109201896	LOC109201896	XP_019213321.1(hemoglobin subunit alpha-A [Oreochromis niloticus])	hemoglobin subunit alpha-A	-1.30755	-2.93483	-4.12004	1727.1	144.365	34.885	12.32	3802.41	19637.8	5479.45	1526.21	862.71	669.73	483.11	56.02	451.81	3002.38	233.73	55	43.37	26.4	21.69	2.95	599	0.404006	0.358603	0.586733	no	down	0.130776	3.08246e-05	0.00043506	yes	down	0.0575103	0.00789343	0.0396064	yes	down	GO:0005344(molecular_function:oxygen transporter activity); GO:0019825(molecular_function:oxygen binding); GO:0020037(molecular_function:heme binding); GO:0005833(cellular_component:hemoglobin complex); GO:0005506(molecular_function:iron ion binding); GO:0046872(molecular_function:metal ion binding)	K13822	HBA	map05143(African trypanosomiasis); map05144(Malaria)	COG1018(C:Energy production and conversion)	COG1018(Is involved in NO detoxification in an aerobic process, termed nitric oxide dioxygenase (NOD) reaction that utilizes O(2) and NAD(P)H to convert NO to nitrate, which protects the bacterium from various noxious nitrogen compounds. Therefore, plays a central role in the inducible response to nitrosative stress (By similarity))	PF00042.24(Globin:Globin)
gene-LOC109201893	LOC109201893	XP_019213316.2(hemoglobin subunit beta-A-like isoform X1 [Oreochromis niloticus])	hemoglobin subunit beta-A-like, transcript variant X1	-1.57043	-2.94076	-4.09796	1207.98	97.285	28.375	10.77	3471.35	18247.5	4152.65	1291.18	798.34	616.69	413.38	92.67	336.16	2079.81	151.58	42.99	34.48	22.27	17.59	3.95	804	0.336708	0.261427	0.483631	no	down	0.130239	3.31681e-05	0.000462621	yes	down	0.0583969	0.0032426	0.0200014	yes	down	GO:0005344(molecular_function:oxygen transporter activity); GO:0046872(molecular_function:metal ion binding); GO:0019825(molecular_function:oxygen binding); GO:0020037(molecular_function:heme binding); GO:0005833(cellular_component:hemoglobin complex)	K13825;K13823	HBE;HBB	map05143(African trypanosomiasis); map05144(Malaria)	COG1018(C:Energy production and conversion)	COG1018(Is involved in NO detoxification in an aerobic process, termed nitric oxide dioxygenase (NOD) reaction that utilizes O(2) and NAD(P)H to convert NO to nitrate, which protects the bacterium from various noxious nitrogen compounds. Therefore, plays a central role in the inducible response to nitrosative stress (By similarity))	PF00042.24(Globin:Globin)
gene-LOC100693932	LOC100693932	XP_005466046.1(polymeric immunoglobulin receptor [Oreochromis niloticus])	polymeric immunoglobulin receptor	-0.696539	-3.11871	-5.35643	16.605	2.97	0.375	0.065	248.98	494.86	129.07	249.58	15.81	27	6.52	0	9.86	23.35	2.16	3.78	0.3	0.45	0.13	0	1501	0.617051	0.192204	0.397249	no	down	0.115126	6.97241e-07	1.63997e-05	yes	down	0.0244092	0.00591777	0.0315919	yes	down	GO:0016021(cellular_component:integral component of membrane)	K13073	PIGR	map04672(Intestinal immune network for IgA production)			PF07686.19(V-set:Immunoglobulin V-set domain); PF07679.18(I-set:Immunoglobulin I-set domain); PF00047.27(ig:Immunoglobulin domain)
gene-LOC102076717	LOC102076717	XP_005477854.1(polymeric immunoglobulin receptor [Oreochromis niloticus])	polymeric immunoglobulin receptor	-1.61096	-1.82903	-2.43203	11.255	0.96	0.61	0.36	328.63	205	97.81	19.45	45.25	21.89	8	26.99	12.91	9.6	1.63	0.29	0.86	0.36	0.16	0.56	1511	0.327379	0.0495487	0.160331	no	down	0.281454	0.00301124	0.0182193	yes	down	0.185304	0.000437595	0.0039522	yes	down							PF07686.19(V-set:Immunoglobulin V-set domain); PF00047.27(ig:Immunoglobulin domain)
gene-LOC109195587	LOC109195587	XP_019203384.1(polymeric immunoglobulin receptor [Oreochromis niloticus])	polymeric immunoglobulin receptor	-2.03893	-3.21975	-3.9187	1.705	0.13	0.035	0.02	80.83	46.12	2.05	23.84	5	1	3.31	0	2.03	1.38	0.02	0.24	0.06	0.01	0.04	0	2221	0.243343	0.0526732	0.167182	no	down	0.10734	0.00504638	0.0273582	yes	down	0.0661234	0.0040329	0.0236119	yes	down							PF07686.19(V-set:Immunoglobulin V-set domain); PF00047.27(ig:Immunoglobulin domain); PF07010.14(Endomucin:Endomucin); PF13927.8(Ig_3:Immunoglobulin domain)
gene-LOC102078680	LOC102078680	XP_025764040.1(polymeric immunoglobulin receptor [Oreochromis niloticus])	polymeric immunoglobulin receptor	-2.08217	-3.04937	-2.42686	4.05	0.275	0.1	0.11	94.89	70.92	13.43	17	6.62	2	1	10	4.24	3.86	0.25	0.3	0.16	0.04	0.02	0.2	2034	0.23616	0.00183844	0.0135239	yes	down	0.120795	0.0019388	0.0129063	yes	down	0.185969	0.0251693	0.0925364	no	down		K13073	PIGR	map04672(Intestinal immune network for IgA production)			PF07686.19(V-set:Immunoglobulin V-set domain); PF00047.27(ig:Immunoglobulin domain); PF13927.8(Ig_3:Immunoglobulin domain)
gene-LOC102079771	LOC102079771	XP_019222480.1(polymeric immunoglobulin receptor isoform X1 [Oreochromis niloticus])	polymeric immunoglobulin receptor, transcript variant X1	1.4395	1.0077	1.64463	20.74	9.885	5.75	6.89	119.54	124.25	194.17	329.54	115.87	116.4	127.93	150.8	11.79	29.69	7.8	11.97	6.88	4.62	6.72	7.06	1536	2.71227	0.000306767	0.00319181	yes	up	2.0107	0.0348873	0.115735	no	up	3.12668	0.000279777	0.00274374	yes	up	GO:0016021(cellular_component:integral component of membrane)	K13073	PIGR	map04672(Intestinal immune network for IgA production)	ENOG410YT8T(S:Function unknown)	ENOG410YT8T(adenosine A3 receptor)	PF07686.19(V-set:Immunoglobulin V-set domain); PF00047.27(ig:Immunoglobulin domain); PF13927.8(Ig_3:Immunoglobulin domain)
gene-LOC109198941	LOC109198941	XP_025757913.1(polymeric immunoglobulin receptor isoform X1 [Oreochromis niloticus])	polymeric immunoglobulin receptor, transcript variant X1	1.19411	1.86177	1.17594	67.895	49.015	36.7	28.015	544.77	386.61	610.37	1052.22	883.54	660.47	482.97	275.65	69.41	66.38	51.55	46.48	38.37	35.03	27.44	28.59	2072	2.28804	0.000126264	0.00153904	yes	up	3.63454	2.45459e-06	4.95394e-05	yes	up	2.2594	0.00380731	0.0226259	yes	up							PF07686.19(V-set:Immunoglobulin V-set domain); PF00047.27(ig:Immunoglobulin domain); PF13927.8(Ig_3:Immunoglobulin domain)
gene-LOC102075571	LOC102075571	XP_019204993.1(uncharacterized protein LOC109196136 [Oreochromis niloticus])	polymeric immunoglobulin receptor, transcript variant X10	-1.58325	-0.728609	-0.6665	9.28	1.05	1.115	1.05	295.58	138.72	45.85	63.45	64.92	52.6	40.68	55.34	12.33	6.23	0.93	1.17	1.34	0.89	0.76	1.34	2312	0.33373	0.00207565	0.0148788	yes	down	0.603485	0.192995	0.379165	no	down	0.630033	0.23438	0.430519	no	down
gene-LOC109196955	LOC109196955	XP_025761003.1(polymeric immunoglobulin receptor-like [Oreochromis niloticus])	polymeric immunoglobulin receptor-like	1.59339	1.25493	1.89998	6.38	6.04	3.12	3.975	43.95	35.77	100.03	77.91	37.04	53.97	55.09	53.12	8.64	4.12	5.1	6.98	2.15	4.09	4.87	3.08	1057	3.01757	0.00825962	0.0431881	yes	up	2.38655	0.0563734	0.162951	no	up	3.73208	0.00183873	0.0126702	yes	up		K17270	MOG				PF07686.19(V-set:Immunoglobulin V-set domain); PF00047.27(ig:Immunoglobulin domain); PF13927.8(Ig_3:Immunoglobulin domain); PF07679.18(I-set:Immunoglobulin I-set domain); PF08204.13(V-set_CD47:CD47 immunoglobulin-like domain); PF13895.8(Ig_2:Immunoglobulin domain)
gene-LOC109200963	LOC109200963	XP_019209269.1(interferon-inducible GTPase 5-like isoform X1 [Oreochromis niloticus])		-4.11446	-0.0968653	-4.66575	2.46	0.04	0.44	0.02	138.61	12.86	0	6.56	47.26	10.41	2.38	0	4.43	0.49	0	0.08	0.74	0.14	0.04	0	1799	0.0577331	0.00465764	0.0280166	yes	down	0.935063	0.934188	0.966129	no	down	0.0393975	0.0050108	0.0278562	yes	down	GO:0016020(cellular_component:membrane); GO:0005525(molecular_function:GTP binding)				ENOG41125KF(S:Function unknown)	ENOG41125KF(Immunity-related GTPase family)
gene-atf3	atf3	XP_003446694.1(cyclic AMP-dependent transcription factor ATF-3 [Oreochromis niloticus])	activating transcription factor 3	0.453572	2.20134	2.02047	31.295	12.52	29.365	22.905	2227	650	1487	1305	3035	2807	2056	1948	46.56	16.03	14.02	11.02	32.38	26.35	22.47	23.34	2485	1.36943	0.390251	0.617548	no	up	4.59908	1.28663e-05	0.000207399	yes	up	4.05716	2.89039e-05	0.000388149	yes	up	GO:0003700(molecular_function:transcription factor activity, sequence-specific DNA binding); GO:0009615(biological_process:response to virus); GO:0005634(cellular_component:nucleus); GO:0006357(biological_process:regulation of transcription from RNA polymerase II promoter); GO:0003677(molecular_function:DNA binding)	K09032	ATF3, LRF1		ENOG4111CH5(K:Transcription)	ENOG4111CH5(Transcription factor)	PF00170.23(bZIP_1:bZIP transcription factor); PF07716.17(bZIP_2:Basic region leucine zipper); PF03131.19(bZIP_Maf:bZIP Maf transcription factor)
gene-atf4	atf4	XP_005464924.1(cyclic AMP-dependent transcription factor ATF-4 isoform X1 [Oreochromis niloticus])	activating transcription factor 4, transcript variant X1	0.485847	1.27488	1.11991	501.505	204.975	242.38	192.375	27593	15865	20015	25824	24252	23857	16471	17005	594.24	408.77	189.46	220.49	260.73	224.03	182.19	202.56	2549	1.40041	0.106457	0.269476	no	up	2.41979	0.000132654	0.00149923	yes	up	2.17334	0.000297805	0.00288823	yes	up	GO:0003700(molecular_function:transcription factor activity, sequence-specific DNA binding); GO:0005737(cellular_component:cytoplasm); GO:0005634(cellular_component:nucleus); GO:0006357(biological_process:regulation of transcription from RNA polymerase II promoter); GO:0003677(molecular_function:DNA binding)	K04374	ATF4, CREB2	map05166(Human T-cell leukemia virus 1 infection); map04137(Mitophagy - animal); map04915(Estrogen signaling pathway); map05163(Human cytomegalovirus infection); map05215(Prostate cancer); map04010(MAPK signaling pathway); map04212(Longevity regulating pathway - worm); map04211(Longevity regulating pathway); map04210(Apoptosis); map04214(Apoptosis - fly); map05161(Hepatitis B); map05012(Parkinson…	ENOG4111ZXT(K:Transcription)	ENOG4111ZXT(Activating transcription factor)	PF00170.23(bZIP_1:bZIP transcription factor); PF07716.17(bZIP_2:Basic region leucine zipper)
gene-atf7	atf7	XP_041860554.1(cyclic AMP-dependent transcription factor ATF-7a [Melanotaenia boesemani])	activating transcription factor 7, transcript variant X1	0.910689	1.19883	1.01309	10.04	5.58	4.665	3.62	893	646	918	1304	740	919	505	609	10.76	9.32	4.92	6.24	4.46	4.87	3.15	4.09	4344	1.87994	0.000988224	0.00831812	no	up	2.29553	8.60473e-05	0.00104679	yes	up	2.01822	0.00204275	0.013811	yes	up	GO:0003700(molecular_function:transcription factor activity, sequence-specific DNA binding); GO:0005634(cellular_component:nucleus); GO:0003677(molecular_function:DNA binding)	K09045	ATF7, ATFA		ENOG4111CH5(K:Transcription)	ENOG4111CH5(Transcription factor)	PF00170.23(bZIP_1:bZIP transcription factor); PF07716.17(bZIP_2:Basic region leucine zipper); PF03131.19(bZIP_Maf:bZIP Maf transcription factor)
gene-LOC100698679	LOC100698679	XP_005453793.1(antigen peptide transporter 2 [Oreochromis niloticus])	antigen peptide transporter 2	-0.982488	-1.75335	-2.1312	13.41	1.955	0.74	0.54	584	661	214	277	69	111	63	42	10.92	15.9	1.81	2.1	0.6	0.88	0.63	0.45	3229	0.506106	0.00526355	0.0306954	no	down	0.296613	3.10301e-05	0.000437734	yes	down	0.228267	2.75197e-06	4.87234e-05	yes	down	GO:0042626(molecular_function:ATPase activity, coupled to transmembrane movement of substances); GO:0016021(cellular_component:integral component of membrane); GO:0005524(molecular_function:ATP binding)	K05654	ABCB3, TAP2	map05163(Human cytomegalovirus infection); map02010(ABC transporters); map05168(Herpes simplex virus 1 infection); map05169(Epstein-Barr virus infection); map05170(Human immunodeficiency virus 1 infection); map04145(Phagosome); map04612(Antigen processing and presentation); map05340(Primary immunodeficiency)	COG1132(V:Defense mechanisms)	COG1132((ABC) transporter)	PF00664.25(ABC_membrane:ABC transporter transmembrane region); PF00005.29(ABC_tran:ABC transporter); PF13401.8(AAA_22:AAA domain); PF13604.8(AAA_30:AAA domain)
gene-bcl11b	bcl11b	XP_003456246.1(B-cell lymphoma/leukemia 11B isoform X1 [Oreochromis niloticus])	B cell CLL/lymphoma 11B, transcript variant X1	1.30777	1.30896	1.12299	3.405	2.54	1.755	1.365	381	453	707	903	403	604	309	361	2.81	4	2.36	2.72	1.51	2	1.21	1.52	6953	2.47559	0.000135377	0.00163147	yes	up	2.47763	0.000605073	0.0051368	yes	up	2.17798	0.00420781	0.0243384	yes	up		K22046	BCL11B	map05202(Transcriptional misregulation in cancer)	COG5048(S:Function unknown)	COG5048(Zinc finger protein)	PF00096.28(zf-C2H2:Zinc finger, C2H2 type); PF13894.8(zf-C2H2_4:C2H2-type zinc finger); PF13465.8(zf-H2C2_2:Zinc-finger double domain); PF13909.8(zf-H2C2_5:C2H2-type zinc-finger domain)
gene-bcl3	bcl3	XP_003458836.2(B-cell lymphoma 3 protein [Oreochromis niloticus])	B cell CLL/lymphoma 3, transcript variant X2	1.41167	2.65432	2.77953	13.195	5.16	9.77	9.095	851	435	1219	1306	1668	2065	1451.15	1658.16	16.1	10.29	5.3	5.02	9.47	10.07	8.2	9.99	2249	2.66045	0.000145524	0.0017334	yes	up	6.29547	8.80839e-14	6.81299e-12	yes	up	6.86628	7.88301e-15	5.84821e-13	yes	up	GO:0048545(biological_process:response to steroid hormone)	K09258	BCL3	map04668(TNF signaling pathway); map04625(C-type lectin receptor signaling pathway)	COG0666(S:Function unknown)	COG0666(Ankyrin Repeat)	PF12796.9(Ank_2:Ankyrin repeats (3 copies)); PF00023.32(Ank:Ankyrin repeat); PF13606.8(Ank_3:Ankyrin repeat); PF13637.8(Ank_4:Ankyrin repeats (many copies)); PF13857.8(Ank_5:Ankyrin repeats (many copies))
gene-bcl6	bcl6	XP_005451274.1(B-cell lymphoma 6 protein isoform X1 [Oreochromis niloticus])	B cell CLL/lymphoma 6, transcript variant X1	1.13438	1.87803	1.92721	6.205	5.175	4.93	4.91	350	310	429	708	571	566	431	480	6.45	5.96	4.41	5.94	5.31	4.55	4.39	5.43	3907	2.19525	0.000321799	0.00331955	yes	up	3.67573	6.25734e-08	1.88454e-06	yes	up	3.80318	1.17101e-08	3.49778e-07	yes	up	GO:1902254(biological_process:negative regulation of intrinsic apoptotic signaling pathway by p53 class mediator); GO:0060042(biological_process:retina morphogenesis in camera-type eye)	K15618	BCL6	map05207(Chemical carcinogenesis - receptor activation); map04068(FoxO signaling pathway); map05202(Transcriptional misregulation in cancer)	COG5048(S:Function unknown)	COG5048(Zinc finger protein)	PF00651.33(BTB:BTB/POZ domain); PF13465.8(zf-H2C2_2:Zinc-finger double domain); PF00096.28(zf-C2H2:Zinc finger, C2H2 type); PF13894.8(zf-C2H2_4:C2H2-type zinc finger); PF12874.9(zf-met:Zinc-finger of C2H2 type)
gene-bcl9	bcl9	XP_005460064.1(B-cell CLL/lymphoma 9 protein [Oreochromis niloticus])	B cell CLL/lymphoma 9, transcript variant X1	1.22403	0.821945	0.840429	6.53	4.6	2.405	2.14	812	719	1163	1604	490	816	499	497	6.31	6.75	4.11	5.09	1.95	2.86	2.07	2.21	6649	2.33599	4.97346e-06	9.46803e-05	yes	up	1.76779	0.0153076	0.0634635	no	up	1.79058	0.00773044	0.0390396	no	up	GO:0048703(biological_process:embryonic viscerocranium morphogenesis); GO:0005634(cellular_component:nucleus); GO:0003713(molecular_function:transcription coactivator activity); GO:0008013(molecular_function:beta-catenin binding); GO:0060070(biological_process:canonical Wnt signaling pathway); GO:1905066(biological_process:regulation of canonical Wnt signaling pathway involved in heart developmen…	K22649	BCL9, BCL9L		ENOG410XRMX(K:Transcription)	ENOG410XRMX(B-cell CLL lymphoma)	PF11502.10(BCL9:B-cell lymphoma 9 protein)
gene-bcap29	bcap29	XP_003441618.1(B-cell receptor-associated protein 29 [Oreochromis niloticus])	B cell receptor associated protein 29, transcript variant X2	-0.855458	-1.10054	-1.22831	29.55	4.615	2.7	2.175	776.95	630.98	277.8	311.5	130.62	180.82	98.64	117.72	30.09	29.01	4.59	4.64	2.44	2.96	1.92	2.43	1453	0.55269	0.00738958	0.0398281	no	down	0.466343	0.00170797	0.0116715	yes	down	0.426818	0.00102064	0.00788222	yes	down	GO:0006886(biological_process:intracellular protein transport); GO:0016021(cellular_component:integral component of membrane); GO:0006888(biological_process:ER to Golgi vesicle-mediated transport); GO:0070973(biological_process:protein localization to endoplasmic reticulum exit site); GO:0005789(cellular_component:endoplasmic reticulum membrane)				COG5374(S:Function unknown)	COG5374(b-cell receptor-associated protein)	PF05529.14(Bap31:Bap31/Bap29 transmembrane region); PF18035.3(Bap31_Bap29_C:Bap31/Bap29 cytoplasmic coiled-coil domain)
gene-bcap31	bcap31	XP_003446040.1(B-cell receptor-associated protein 31 [Oreochromis niloticus])	B cell receptor associated protein 31	-1.17101	-1.15981	-1.11281	37.425	4.93	3.4	3.085	2101	1783	549	787	369	454	390	263	37.13	37.72	4.3	5.56	3.27	3.53	3.57	2.6	3046	0.444111	8.94814e-06	0.000158381	yes	down	0.447571	0.000115773	0.00133618	yes	down	0.462393	0.00129489	0.00954246	yes	down	GO:0006886(biological_process:intracellular protein transport); GO:0016021(cellular_component:integral component of membrane); GO:0006888(biological_process:ER to Golgi vesicle-mediated transport); GO:0070973(biological_process:protein localization to endoplasmic reticulum exit site); GO:0005789(cellular_component:endoplasmic reticulum membrane)	K14009	BCAP31, BAP31	map05165(Human papillomavirus infection); map04141(Protein processing in endoplasmic reticulum)	COG5374(S:Function unknown)	COG5374(b-cell receptor-associated protein)	PF05529.14(Bap31:Bap31/Bap29 transmembrane region); PF18035.3(Bap31_Bap29_C:Bap31/Bap29 cytoplasmic coiled-coil domain)
gene-LOC100694762	LOC100694762	XP_019214138.1(bactericidal permeability-increasing protein [Oreochromis niloticus])	bactericidal permeability-increasing protein	-2.15928	-0.500697	-1.07475	192.025	12.755	26.795	15.98	8059.35	5341.13	778.41	1582.45	2402.44	1912.36	998.75	1270.27	214.31	169.74	9	16.51	31.66	21.93	13.49	18.47	2110	0.223868	3.04808e-11	1.63102e-09	yes	down	0.706765	0.16366	0.340808	no	down	0.474754	0.000708596	0.00584983	yes	down	GO:0050829(biological_process:defense response to Gram-negative bacterium); GO:0016020(cellular_component:membrane); GO:0001530(molecular_function:lipopolysaccharide binding); GO:0005615(cellular_component:extracellular space)	K05399	LBP	map05152(Tuberculosis); map04620(Toll-like receptor signaling pathway); map04064(NF-kappa B signaling pathway); map05417(Lipid and atherosclerosis)	ENOG410Z88E(S:Function unknown)	ENOG410Z88E(BPI fold containing family B, member)	PF02886.19(LBP_BPI_CETP_C:LBP / BPI / CETP family, C-terminal domain); PF01273.27(LBP_BPI_CETP:LBP / BPI / CETP family, N-terminal domain)
gene-birc6	birc6	XP_019210875.1(baculoviral IAP repeat-containing protein 6 isoform X1 [Oreochromis niloticus])	baculoviral IAP repeat containing 6, transcript variant X1	1.48675	1.52114	1.46749	17.97	18.695	12.585	10.85	4669.41	3880.07	7859.89	10582.6	5239.21	6353.99	4525.98	4040.76	21.11	14.83	16.26	21.13	12.18	12.99	10.91	10.79	16285	2.80258	7.58831e-10	3.29159e-08	yes	up	2.87018	2.55903e-08	8.48624e-07	yes	up	2.7654	9.63787e-08	2.39203e-06	yes	up		K10586	BIRC6, BRUCE	map04120(Ubiquitin mediated proteolysis); map04215(Apoptosis - multiple species); map04214(Apoptosis - fly)	ENOG410XP8C(O:Posttranslational modification, protein turnover, chaperones)	ENOG410XP8C(ubiquitin-conjugating enzyme)	PF12356.10(BIRC6:Baculoviral IAP repeat-containing protein 6); PF00179.28(UQ_con:Ubiquitin-conjugating enzyme); PF00653.23(BIR:Inhibitor of Apoptosis domain); PF05743.15(UEV:UEV domain)
gene-LOC100709661	LOC100709661	XP_003438782.1(baculoviral IAP repeat-containing protein 5.2 [Oreochromis niloticus])	baculoviral IAP repeat-containing protein 5.2	-2.42411	-2.04908	-1.98685	13.515	0.66	0.585	0.515	139	113	9	29	17	11	12	11	13.81	13.22	0.34	0.98	0.76	0.41	0.52	0.51	752	0.186325	0.000247138	0.00268108	yes	down	0.241638	0.00342885	0.0202767	yes	down	0.25229	0.00439403	0.0251703	yes	down	GO:0007507(biological_process:heart development); GO:0030182(biological_process:neuron differentiation); GO:0001570(biological_process:vasculogenesis); GO:0043066(biological_process:negative regulation of apoptotic process); GO:0045766(biological_process:positive regulation of angiogenesis); GO:0043523(biological_process:regulation of neuron apoptotic process); GO:0001525(biological_process:angio…	K08731	BIRC5	map05207(Chemical carcinogenesis - receptor activation); map05210(Colorectal cancer); map04390(Hippo signaling pathway); map05200(Pathways in cancer); map05161(Hepatitis B); map04215(Apoptosis - multiple species); map04210(Apoptosis); map01524(Platinum drug resistance)	ENOG410YPNM(O:Posttranslational modification, protein turnover, chaperones)	ENOG410YPNM(Baculoviral IAP repeat containing)	PF00653.23(BIR:Inhibitor of Apoptosis domain)
gene-LOC100702499	LOC100702499	XP_003438084.2(B-cell CLL/lymphoma 6 member B protein [Oreochromis niloticus])	B-cell CLL/lymphoma 6 member B protein	1.31319	2.26889	2.03545	6.92	4.61	6.52	4.665	466	322	648	842	900	852	590	568	7.49	6.35	4.29	4.93	7.22	5.82	4.59	4.74	3019	2.48491	1.48567e-05	0.000247326	yes	up	4.81952	4.70926e-11	2.56943e-09	yes	up	4.0995	2.7153e-10	1.12149e-08	yes	up		K15618	BCL6	map05207(Chemical carcinogenesis - receptor activation); map04068(FoxO signaling pathway); map05202(Transcriptional misregulation in cancer)	COG5048(S:Function unknown)	COG5048(Zinc finger protein)	PF00651.33(BTB:BTB/POZ domain); PF13465.8(zf-H2C2_2:Zinc-finger double domain); PF00096.28(zf-C2H2:Zinc finger, C2H2 type); PF13894.8(zf-C2H2_4:C2H2-type zinc finger); PF12874.9(zf-met:Zinc-finger of C2H2 type)
gene-LOC109203497	LOC109203497	XP_019218422.1(B-cell receptor CD22 [Oreochromis niloticus])	B-cell receptor CD22	-0.665281	-1.03818	-2.72946	2.765	0.495	0.26	0.075	79.44	68.34	31.97	38.87	9.71	24.58	1.73	6.38	2.73	2.8	0.47	0.52	0.16	0.36	0.03	0.12	1690	0.630566	0.264553	0.486698	no	down	0.486942	0.182496	0.365913	no	down	0.150782	0.00748309	0.0379873	yes	down		K06780	CADM3, IGSF4B, NECL1, TSLL1	map04514(Cell adhesion molecules)	ENOG410ZN3C(S:Function unknown)	ENOG410ZN3C(von Willebrand factor A domain containing 7)	PF13895.8(Ig_2:Immunoglobulin domain); PF13927.8(Ig_3:Immunoglobulin domain); PF07679.18(I-set:Immunoglobulin I-set domain); PF00047.27(ig:Immunoglobulin domain); PF08205.14(C2-set_2:CD80-like C2-set immunoglobulin domain); PF15330.8(SIT:SHP2-interacting transmembrane adaptor protein, SIT)
gene-LOC109194312	LOC109194312	XP_019215918.1(B-cell receptor CD22 isoform X1 [Oreochromis niloticus])	B-cell receptor CD22, transcript variant X1	-0.588351	-1.82558	-1.82643	6.1	1.25	0.36	0.315	372	506.89	170.26	301.02	56	64.02	37.01	55	4.63	7.57	0.96	1.54	0.36	0.36	0.24	0.39	4211	0.665102	0.161632	0.355551	no	down	0.282128	0.000143628	0.00160001	yes	down	0.281961	0.00043288	0.00391749	yes	down		K06548;K06467;K17341	SN, SIGLEC1, CD169;CD22, SIGLEC2;HMCN	map04514(Cell adhesion molecules); map04640(Hematopoietic cell lineage); map04662(B cell receptor signaling pathway)	ENOG4111J0T(S:Function unknown); ENOG410ZN3C(S:Function unknown)	ENOG4111J0T(Immunoglobulin V-set domain); ENOG410ZN3C(von Willebrand factor A domain containing 7)	PF13895.8(Ig_2:Immunoglobulin domain); PF13927.8(Ig_3:Immunoglobulin domain); PF07679.18(I-set:Immunoglobulin I-set domain); PF00047.27(ig:Immunoglobulin domain); PF16681.7(Ig_5:Ig-like domain on T-cell surface glycoprotein CD3 epsilon chain); PF16680.7(Ig_4:T-cell surface glycoprotein CD3 delta chain); PF07686.19(V-set:Immunoglobulin V-set domain); PF08205.14(C2-set_2:CD80-like C2-set immunoglob…
gene-LOC112841713	LOC112841713	XP_025763479.1(B-cell receptor CD22-like [Oreochromis niloticus])	B-cell receptor CD22-like	-3.7484	-2.45948	-3.10426	3.71	0.03	0.175	0.055	55.4	40.87	0	5.99	4.89	3.44	1.13	3.2	3.72	3.7	0	0.06	0.19	0.16	0.06	0.05	2111	0.0744078	0.00273146	0.0185157	yes	down	0.181813	0.0223644	0.0833415	no	down	0.116285	0.0151069	0.0636667	no	down		K06467	CD22, SIGLEC2	map04514(Cell adhesion molecules); map04640(Hematopoietic cell lineage); map04662(B cell receptor signaling pathway)			PF13895.8(Ig_2:Immunoglobulin domain); PF00047.27(ig:Immunoglobulin domain); PF13927.8(Ig_3:Immunoglobulin domain); PF07679.18(I-set:Immunoglobulin I-set domain); PF07686.19(V-set:Immunoglobulin V-set domain); PF16681.7(Ig_5:Ig-like domain on T-cell surface glycoprotein CD3 epsilon chain); PF16680.7(Ig_4:T-cell surface glycoprotein CD3 delta chain)
gene-LOC109194482	LOC109194482	XP_025761428.1(B-cell receptor CD22-like [Oreochromis niloticus])	B-cell receptor CD22-like, transcript variant X1	1.65881	1.72442	2.13588	62.39	42.11	28.725	32.715	351.47	338.19	635.13	1083.67	431.39	667.92	551.06	553.83	52.07	72.71	35.9	48.32	29.46	27.99	29.7	35.73	2433	3.15757	1.47713e-07	4.11489e-06	yes	up	3.30447	8.66749e-07	1.99308e-05	yes	up	4.39504	1.31356e-10	5.65637e-09	yes	up		K06727	FCRL, IRTA, CD307		ENOG410ZT7K(U:Intracellular trafficking, secretion, and vesicular transport); ENOG410YSQG(U:Intracellular trafficking, secretion, and vesicular transport); ENOG410XTD2(S:Function unknown)	ENOG410ZT7K(Killer cell immunoglobulin-like receptor, three domains, long cytoplasmic tail); ENOG410YSQG(immunoglobulin superfamily member 1); ENOG410XTD2(heparan sulfate proteoglycan)	PF13895.8(Ig_2:Immunoglobulin domain); PF13927.8(Ig_3:Immunoglobulin domain); PF00047.27(ig:Immunoglobulin domain); PF07686.19(V-set:Immunoglobulin V-set domain); PF07679.18(I-set:Immunoglobulin I-set domain); PF14845.8(Glycohydro_20b2:beta-acetyl hexosaminidase like)
gene-bcl7b	bcl7b	XP_003441675.1(B-cell CLL/lymphoma 7 protein family member B isoform X1 [Oreochromis niloticus])	BCL tumor suppressor 7B, transcript variant X1	-1.33599	-1.32659	-1.34965	39.33	4.105	2.81	2.445	985	573	191	279	109	184	110	107	46.15	32.51	3.61	4.6	2.34	3.28	2.37	2.52	1282	0.396119	0.000131135	0.00158794	yes	down	0.398711	0.000944869	0.0073234	yes	down	0.392386	0.000507252	0.00445146	yes	down					ENOG4111TES(S:Function unknown)	ENOG4111TES(B-cell CLL lymphoma)	PF04714.15(BCL_N:BCL7, N-terminal conserver region)
gene-LOC100697370	LOC100697370	XP_003455684.1(beta-2-microglobulin [Oreochromis niloticus])	beta-2-microglobulin	-1.41311	-1.15718	-1.41635	5559.11	544.435	461.455	331.24	61364	72453	19025	19443	13137	15748	9376	9150	4637.97	6480.26	565.03	523.84	459.46	463.45	324.69	337.79	908	0.375501	2.43288e-05	0.000376165	yes	down	0.448388	0.000414998	0.0037979	yes	down	0.374659	1.34358e-05	0.000197849	yes	down	GO:0002474(biological_process:antigen processing and presentation of peptide antigen via MHC class I); GO:0042612(cellular_component:MHC class I protein complex); GO:0005576(cellular_component:extracellular region); GO:0006955(biological_process:immune response)	K08055	B2M	map05166(Human T-cell leukemia virus 1 infection); map05163(Human cytomegalovirus infection); map05168(Herpes simplex virus 1 infection); map05169(Epstein-Barr virus infection); map05170(Human immunodeficiency virus 1 infection); map04612(Antigen processing and presentation)	ENOG410YTDG(O:Posttranslational modification, protein turnover, chaperones)	ENOG410YTDG(Component of the class I major histocompatibility complex (MHC). Involved in the presentation of peptide antigens to the immune system (By similarity))	PF07654.17(C1-set:Immunoglobulin C1-set domain); PF13895.8(Ig_2:Immunoglobulin domain)
gene-LOC100708354	LOC100708354	XP_003447472.1(beta-galactosidase [Oreochromis niloticus])	beta-galactosidase	-1.6375	-2.23295	-1.6641	17.905	1.9	0.845	1.105	728.47	674.77	131.68	223.05	73	67.3	70.58	89.62	16.99	18.82	1.44	2.36	0.85	0.84	0.95	1.26	2370	0.321412	8.27272e-07	1.92692e-05	yes	down	0.212723	3.25437e-08	1.0548e-06	yes	down	0.315541	2.83512e-05	0.000382797	yes	down	GO:0005975(biological_process:carbohydrate metabolic process); GO:0004565(molecular_function:beta-galactosidase activity)	K12309	GLB1, ELNR1	map00600(Sphingolipid metabolism); map00604(Glycosphingolipid biosynthesis - ganglio series); map00052(Galactose metabolism); map00511(Other glycan degradation); map00531(Glycosaminoglycan degradation); map04142(Lysosome)	COG1874(G:Carbohydrate transport and metabolism)	COG1874(beta-galactosidase)	PF01301.21(Glyco_hydro_35:Glycosyl hydrolases family 35); PF02449.17(Glyco_hydro_42:Beta-galactosidase); PF13364.8(BetaGal_dom4_5:Beta-galactosidase jelly roll domain)
gene-LOC100710604	LOC100710604	XP_003452854.1(beta-galactoside-binding lectin [Oreochromis niloticus])	beta-galactoside-binding lectin	-1.88486	-6.04857	-3.21833	2.55	0.175	0	0.045	14	35	7	3	0	0	0	2	1.29	3.81	0.25	0.1	0	0	0	0.09	790	0.270771	0.14184	0.326836	no	down	0.0151077	0.00582654	0.0304829	yes	down	0.107445	0.0870607	0.222718	no	down	GO:0030246(molecular_function:carbohydrate binding)	K06830	LGALS1		ENOG4111EA0(S:Function unknown)	ENOG4111EA0(Lectin, galactoside-binding, soluble)	PF00337.24(Gal-bind_lectin:Galactoside-binding lectin)
gene-LOC100695855	LOC100695855	XP_003452884.1(beta-galactoside-binding lectin [Oreochromis niloticus])	beta-galactoside-binding lectin	-2.36764	-3.12612	-4.96204	7.525	0.365	0.16	0.04	9	147	18	5	6	3	0	2	0.74	14.31	0.58	0.15	0.23	0.09	0	0.08	854	0.193762	0.0743645	0.212207	no	down	0.114536	0.0221763	0.0827592	no	down	0.0320832	0.00420265	0.0243189	yes	down	GO:0030246(molecular_function:carbohydrate binding)	K06830	LGALS1		ENOG4111EA0(S:Function unknown)	ENOG4111EA0(Lectin, galactoside-binding, soluble)	PF00337.24(Gal-bind_lectin:Galactoside-binding lectin)
gene-LOC100709730	LOC100709730	XP_003452850.1(beta-galactoside-binding lectin isoform X1 [Oreochromis niloticus])	beta-galactoside-binding lectin, transcript variant X1	-2.5718	-2.55569	-2.50657	60.56	2.73	1.925	1.62	795	484	64	101	60	38	37	43	69.58	51.54	2.25	3.21	2.58	1.27	1.42	1.82	847	0.168194	8.24098e-12	4.75882e-10	yes	down	0.170083	2.18503e-07	5.79821e-06	yes	down	0.175973	9.043e-09	2.77709e-07	yes	down	GO:0030246(molecular_function:carbohydrate binding)	K06830	LGALS1		ENOG4111EA0(S:Function unknown)	ENOG4111EA0(Lectin, galactoside-binding, soluble)	PF00337.24(Gal-bind_lectin:Galactoside-binding lectin)
gene-LOC109201339	LOC109201339	XP_019212499.1(carcinoembryonic antigen-related cell adhesion molecule 1-like [Oreochromis niloticus])	carcinoembryonic antigen-related cell adhesion molecule 1-like	0.823673	1.14205	0.581597	7.93	6.29	3.875	3.7	411.79	253.91	373.41	524.95	363.42	307.46	245.21	111.75	10.05	5.81	5.79	6.79	3.82	3.93	5.18	2.22	3523	1.76991	0.0155115	0.0692569	no	up	2.20694	0.00524447	0.0281296	yes	up	1.49651	0.243814	0.441726	no	up	GO:0016021(cellular_component:integral component of membrane); GO:0005886(cellular_component:plasma membrane)				ENOG41120TD(S:Function unknown)	ENOG41120TD(Immunoglobulin V-set domain)	PF07686.19(V-set:Immunoglobulin V-set domain); PF13927.8(Ig_3:Immunoglobulin domain); PF00047.27(ig:Immunoglobulin domain); PF07679.18(I-set:Immunoglobulin I-set domain); PF13895.8(Ig_2:Immunoglobulin domain)
gene-LOC109194359	LOC109194359	XP_019210735.1(carcinoembryonic antigen-related cell adhesion molecule 20 [Oreochromis niloticus])	carcinoembryonic antigen-related cell adhesion molecule 20	0.560133	0.982505	1.84122	1.225	0.565	0.495	0.77	59.4	30.72	10.91	100.68	25.29	60.34	54.13	60.08	1.51	0.94	0.12	1.01	0.32	0.67	0.7	0.84	2189	1.47441	0.56459	0.757629	no	up	1.97589	0.186497	0.37095	no	up	3.58314	0.00313649	0.0194878	yes	up		K06499	CEACAM, CD66		ENOG410YR1P(S:Function unknown)	ENOG410YR1P(Carcinoembryonic antigen-related cell adhesion molecule)	PF13927.8(Ig_3:Immunoglobulin domain); PF13895.8(Ig_2:Immunoglobulin domain); PF00047.27(ig:Immunoglobulin domain); PF07679.18(I-set:Immunoglobulin I-set domain); PF18452.3(Ig_6:Immunoglobulin domain)
gene-LOC109194215	LOC109194215	XP_039475539.1(carcinoembryonic antigen-related cell adhesion molecule 1-like isoform X1 [Oreochromis aureus])	carcinoembryonic antigen-related cell adhesion molecule 20	-1.84149	-1.98239	-1.91129	31.46	3.69	2.77	2.935	628.69	103	76.89	65.08	43	36.69	21.4	44.43	53.25	9.67	4.13	3.25	3.19	2.35	2.16	3.71	1572	0.279033	0.0142629	0.0651085	no	down	0.253071	0.00947696	0.0443561	yes	down	0.265855	0.0163659	0.0677083	no	down	GO:0016021(cellular_component:integral component of membrane); GO:0005886(cellular_component:plasma membrane)	K06499	CEACAM, CD66		ENOG410YR1P(S:Function unknown)	ENOG410YR1P(Carcinoembryonic antigen-related cell adhesion molecule)	PF13927.8(Ig_3:Immunoglobulin domain); PF07679.18(I-set:Immunoglobulin I-set domain); PF13895.8(Ig_2:Immunoglobulin domain); PF00047.27(ig:Immunoglobulin domain)
gene-LOC102080862	LOC102080862	XP_005462003.1(carcinoembryonic antigen-related cell adhesion molecule 5 [Oreochromis niloticus])	carcinoembryonic antigen-related cell adhesion molecule 5	0.182413	1.57286	1.52885	86.02	34.1	62.73	56.19	9473.01	4272.41	6029.73	5203.81	9650	8738.32	7270.85	6620.02	116.31	55.73	38.15	30.05	70.78	54.68	56.57	55.81	2265	1.13478	0.66235	0.821755	no	up	2.97495	8.05107e-05	0.000988716	yes	up	2.88555	3.34637e-05	0.000440286	yes	up	GO:0016021(cellular_component:integral component of membrane); GO:0005886(cellular_component:plasma membrane)	K06499	CEACAM, CD66		ENOG41117QN(S:Function unknown); ENOG410YR1P(S:Function unknown)	ENOG41117QN(Carcinoembryonic antigen-related cell adhesion molecule); ENOG410YR1P(Carcinoembryonic antigen-related cell adhesion molecule)	PF13927.8(Ig_3:Immunoglobulin domain); PF13895.8(Ig_2:Immunoglobulin domain); PF07679.18(I-set:Immunoglobulin I-set domain); PF00047.27(ig:Immunoglobulin domain); PF07686.19(V-set:Immunoglobulin V-set domain); PF08205.14(C2-set_2:CD80-like C2-set immunoglobulin domain); PF03302.15(VSP:Giardia variant-specific surface protein)
gene-LOC102081119	LOC102081119	XP_005455594.2(carcinoembryonic antigen-related cell adhesion molecule 5-like isoform X1 [Oreochromis niloticus])	carcinoembryonic antigen-related cell adhesion molecule 5-like, transcript variant X1	3.5356	3.67319	3.75124	6.645	7.47	5.615	4.74	11.87	0	21.74	85.49	10.65	59.99	14.37	39.32	13.29	0	3.14	11.8	2.66	8.57	2.54	6.94	3775	11.5964	0.00829357	0.0433329	yes	up	12.7567	0.0108288	0.0489094	yes	up	13.4659	0.00716318	0.0366977	yes	up		K06499	CEACAM, CD66		ENOG410YR1P(S:Function unknown)	ENOG410YR1P(Carcinoembryonic antigen-related cell adhesion molecule)	PF13927.8(Ig_3:Immunoglobulin domain); PF07679.18(I-set:Immunoglobulin I-set domain); PF13895.8(Ig_2:Immunoglobulin domain); PF00047.27(ig:Immunoglobulin domain); PF07686.19(V-set:Immunoglobulin V-set domain); PF16681.7(Ig_5:Ig-like domain on T-cell surface glycoprotein CD3 epsilon chain)
gene-LOC100702350	LOC100702350	XP_019220211.1(C-C chemokine receptor type 2 isoform X1 [Oreochromis niloticus])	C-C chemokine receptor type 2, transcript variant X1	3.23736	3.26683	3.78943	0.24	0.835	0.68	1.21	1	11.1	40.72	52.01	23.33	36.75	30.08	35.14	0.03	0.45	0.76	0.91	0.84	0.52	0.5	1.92	1701	9.43065	0.0046038	0.027765	yes	up	9.62527	0.00764096	0.0374767	yes	up	13.8272	0.000963897	0.00753374	yes	up		K04180	CCR5, CD195	map05167(Kaposi sarcoma-associated herpesvirus infection); map05203(Viral carcinogenesis); map05145(Toxoplasmosis); map05170(Human immunodeficiency virus 1 infection); map04060(Cytokine-cytokine receptor interaction); map04061(Viral protein interaction with cytokine and cytokine receptor); map04062(Chemokine signaling pathway); map04144(Endocytosis); map05163(Human cytomegalovirus infection)	ENOG410XRW9(U:Intracellular trafficking, secretion, and vesicular transport)	ENOG410XRW9(Receptor)	PF00001.23(7tm_1:7 transmembrane receptor (rhodopsin family)); PF10328.11(7TM_GPCR_Srx:Serpentine type 7TM GPCR chemoreceptor Srx)
gene-LOC109204198	LOC109204198	XP_025767217.1(C-C chemokine receptor type 2-like isoform X1 [Oreochromis niloticus])	C-C chemokine receptor type 2-like, transcript variant X1	-4.40104	-6.61462	-6.24117	1.71	0.025	0	0	18.45	54.06	0	3.42	0	0	0	0	0.75	2.67	0	0.05	0	0	0	0	1513	0.0473319	0.00397302	0.0247804	yes	down	0.0102047	0.0011452	0.00851427	yes	down	0.0132196	0.00266605	0.017122	yes	down		K04180	CCR5, CD195	map05167(Kaposi sarcoma-associated herpesvirus infection); map05203(Viral carcinogenesis); map05145(Toxoplasmosis); map05170(Human immunodeficiency virus 1 infection); map04060(Cytokine-cytokine receptor interaction); map04061(Viral protein interaction with cytokine and cytokine receptor); map04062(Chemokine signaling pathway); map04144(Endocytosis); map05163(Human cytomegalovirus infection)	ENOG410XRW9(U:Intracellular trafficking, secretion, and vesicular transport)	ENOG410XRW9(Receptor)	PF00001.23(7tm_1:7 transmembrane receptor (rhodopsin family)); PF10328.11(7TM_GPCR_Srx:Serpentine type 7TM GPCR chemoreceptor Srx)
gene-LOC100697461	LOC100697461	XP_005460244.1(C-C chemokine receptor type 1 isoform X1 [Oreochromis niloticus])	C-C chemokine receptor type 3, transcript variant X1	-1.88561	-0.9295	-0.321239	6.06	0.495	0.63	0.86	377	116	37	63	63	51	45	90	8.86	3.26	0.41	0.58	0.74	0.52	0.56	1.16	2353	0.270629	0.0023017	0.0161556	yes	down	0.52504	0.146721	0.317334	no	down	0.800382	0.626046	0.781535	no	down	GO:0004950(molecular_function:chemokine receptor activity); GO:0016021(cellular_component:integral component of membrane); GO:0006935(biological_process:chemotaxis)	K04178	CCR3, CD193	map05167(Kaposi sarcoma-associated herpesvirus infection); map05203(Viral carcinogenesis); map05163(Human cytomegalovirus infection); map04060(Cytokine-cytokine receptor interaction); map04061(Viral protein interaction with cytokine and cytokine receptor); map04062(Chemokine signaling pathway)	ENOG410XRW9(U:Intracellular trafficking, secretion, and vesicular transport)	ENOG410XRW9(Receptor)	PF00001.23(7tm_1:7 transmembrane receptor (rhodopsin family)); PF10320.11(7TM_GPCR_Srsx:Serpentine type 7TM GPCR chemoreceptor Srsx)
gene-LOC100708026	LOC100708026	XP_005461584.1(C-C chemokine receptor type 3 [Oreochromis niloticus])	C-C chemokine receptor type 3, transcript variant X2	-1.16883	-1.31466	-0.549076	33.185	4.43	2.74	3.95	2470	1186	443	806	271	412	363	512	41.94	24.43	3.37	5.49	2.36	3.12	3.19	4.71	3026	0.444783	0.00240546	0.0167398	yes	down	0.402021	0.00084364	0.00668285	yes	down	0.683458	0.176815	0.357441	no	down	GO:0004950(molecular_function:chemokine receptor activity); GO:0016021(cellular_component:integral component of membrane); GO:0006935(biological_process:chemotaxis)	K04179	CCR4, CD194	map04060(Cytokine-cytokine receptor interaction); map05167(Kaposi sarcoma-associated herpesvirus infection); map04062(Chemokine signaling pathway); map05203(Viral carcinogenesis); map04061(Viral protein interaction with cytokine and cytokine receptor)	ENOG410XRW9(U:Intracellular trafficking, secretion, and vesicular transport)	ENOG410XRW9(Receptor)	PF00001.23(7tm_1:7 transmembrane receptor (rhodopsin family)); PF10320.11(7TM_GPCR_Srsx:Serpentine type 7TM GPCR chemoreceptor Srsx)
gene-LOC102083165	LOC102083165	XP_005466822.1(chemokine XC receptor 1 isoform X1 [Oreochromis niloticus])	C-C chemokine receptor type 4, transcript variant X1	1.34822	1.28094	1.7558	3.615	3.975	2.78	3.16	94.52	69.13	107.95	222.04	72.22	117.85	97.14	102.09	3.92	3.31	2.8	5.15	2.21	3.35	2.95	3.37	2101	2.54598	0.00418599	0.025801	yes	up	2.42998	0.0125597	0.0547343	no	up	3.37715	0.000279791	0.00274374	yes	up	GO:0004950(molecular_function:chemokine receptor activity); GO:0016021(cellular_component:integral component of membrane); GO:0006935(biological_process:chemotaxis)	K04193	XCR1	map04060(Cytokine-cytokine receptor interaction); map04061(Viral protein interaction with cytokine and cytokine receptor); map04062(Chemokine signaling pathway)	ENOG4111653(U:Intracellular trafficking, secretion, and vesicular transport)	ENOG4111653(G protein-coupled estrogen receptor 1)	PF00001.23(7tm_1:7 transmembrane receptor (rhodopsin family)); PF10320.11(7TM_GPCR_Srsx:Serpentine type 7TM GPCR chemoreceptor Srsx)
gene-LOC100695800	LOC100695800	XP_005449071.1(C-C chemokine receptor type 9 [Oreochromis niloticus])	C-C chemokine receptor type 9	0.497931	0.973927	1.01273	29.565	11.37	10.94	9.755	860	544	750	714	678	581	566	446	33.7	25.43	12.2	10.54	12.55	9.33	10.61	8.9	1496	1.41219	0.165493	0.361135	no	up	1.96418	0.00936643	0.0440128	no	up	2.01773	0.00322635	0.0199463	yes	up	GO:0004950(molecular_function:chemokine receptor activity); GO:0016021(cellular_component:integral component of membrane); GO:0006935(biological_process:chemotaxis)	K04184	CCR9, CDw199	map04060(Cytokine-cytokine receptor interaction); map04061(Viral protein interaction with cytokine and cytokine receptor); map04062(Chemokine signaling pathway); map04672(Intestinal immune network for IgA production)	ENOG410XRW9(U:Intracellular trafficking, secretion, and vesicular transport)	ENOG410XRW9(Receptor)	PF00001.23(7tm_1:7 transmembrane receptor (rhodopsin family))
gene-LOC100708142	LOC100708142	XP_003439699.1(C-C motif chemokine 17 [Oreochromis niloticus])	C-C motif chemokine 17	-2.40941	-3.09537	-5.99997	3.865	0.215	0.09	0.01	52	116	6	21	3	7	0	1	2.11	5.62	0.1	0.33	0.06	0.12	0	0.02	1469	0.188233	0.00613618	0.0345275	yes	down	0.117004	0.00188149	0.0125996	yes	down	0.0156254	0.00058248	0.00498504	yes	down	GO:0006955(biological_process:immune response); GO:0005615(cellular_component:extracellular space); GO:0008009(molecular_function:chemokine activity)	K21083	CCL17	map04060(Cytokine-cytokine receptor interaction); map04061(Viral protein interaction with cytokine and cytokine receptor); map04062(Chemokine signaling pathway); map04657(IL-17 signaling pathway); map04625(C-type lectin receptor signaling pathway)	ENOG4110QHA(S:Function unknown)	ENOG4110QHA(SCY)	PF00048.22(IL8:Small cytokines (intecrine/chemokine), interleukin-8 like)
gene-LOC100700187	LOC100700187	XP_003444517.1(C-C motif chemokine 19 [Oreochromis niloticus])	C-C motif chemokine 19	0.226819	1.62536	2.15672	30.645	9.76	18.21	22.535	393	583	417	475	529	973	1049	586	22.19	39.1	9.61	9.91	14.19	22.23	28.21	16.86	1129	1.17025	0.588226	0.773492	no	up	3.08519	0.000231872	0.00237061	yes	up	4.45901	2.62835e-06	4.67166e-05	yes	up	GO:0006955(biological_process:immune response); GO:0005615(cellular_component:extracellular space); GO:0008009(molecular_function:chemokine activity)	K05512	CCL19, ELC	map04060(Cytokine-cytokine receptor interaction); map04061(Viral protein interaction with cytokine and cytokine receptor); map04062(Chemokine signaling pathway); map04064(NF-kappa B signaling pathway)	ENOG410ZG6G(O:Posttranslational modification, protein turnover, chaperones)	ENOG410ZG6G(chemokine (C-C motif) ligand 19)	PF00048.22(IL8:Small cytokines (intecrine/chemokine), interleukin-8 like)
gene-LOC100694279	LOC100694279	XP_005460502.1(C-C motif chemokine 20 [Oreochromis niloticus])	C-C motif chemokine 20	-1.69114	-2.54639	-3.06398	442.875	34.865	13.73	8.165	4436	4333	974	1104	219	523	122	259	411.61	474.14	34.35	35.38	9.19	18.27	5.01	11.32	787	0.309682	4.91788e-09	1.80309e-07	yes	down	0.171182	4.42947e-10	2.01821e-08	yes	down	0.119578	2.9213e-12	1.65465e-10	yes	down	GO:0006955(biological_process:immune response); GO:0005615(cellular_component:extracellular space); GO:0008009(molecular_function:chemokine activity)	K13072	CCL25	map04060(Cytokine-cytokine receptor interaction); map04061(Viral protein interaction with cytokine and cytokine receptor); map04062(Chemokine signaling pathway); map04672(Intestinal immune network for IgA production)	ENOG410Z7F2(O:Posttranslational modification, protein turnover, chaperones)	ENOG410Z7F2(Chemokine (C-C motif) ligand)	PF00048.22(IL8:Small cytokines (intecrine/chemokine), interleukin-8 like)
gene-LOC100693396	LOC100693396	XP_005476267.1(C-C motif chemokine 20 [Oreochromis niloticus])	C-C motif chemokine 20	-1.82977	-1.37861	-1.2202	19.955	1.485	1.405	1.325	226	215.82	36.14	62	27	56	60	10	18.75	21.16	1.16	1.81	1.03	1.78	2.25	0.4	850	0.28131	6.10042e-05	0.000828879	yes	down	0.38459	0.0105727	0.0480233	yes	down	0.429225	0.123017	0.282022	no	down	GO:0006955(biological_process:immune response); GO:0005615(cellular_component:extracellular space); GO:0008009(molecular_function:chemokine activity)	K14625	CCL20	map04657(IL-17 signaling pathway); map05323(Rheumatoid arthritis); map04668(TNF signaling pathway); map04060(Cytokine-cytokine receptor interaction); map04061(Viral protein interaction with cytokine and cytokine receptor); map04062(Chemokine signaling pathway)			PF00048.22(IL8:Small cytokines (intecrine/chemokine), interleukin-8 like)
gene-LOC100699919	LOC100699919	XP_003444516.1(C-C motif chemokine 20 [Oreochromis niloticus])	C-C motif chemokine 20	-2.14438	-1.12917	-0.0153295	375.905	23.215	32.785	59.565	2886	6260	589	1126	370	1856	2498	980	210.7	541.11	16.98	29.45	12.54	53.03	83.99	35.14	931	0.226192	1.39339e-05	0.000234215	yes	down	0.457177	0.0896671	0.225548	no	down	0.989431	0.978537	0.988823	no	down	GO:0006955(biological_process:immune response); GO:0005615(cellular_component:extracellular space); GO:0008009(molecular_function:chemokine activity)	K05512	CCL19, ELC	map04060(Cytokine-cytokine receptor interaction); map04061(Viral protein interaction with cytokine and cytokine receptor); map04062(Chemokine signaling pathway); map04064(NF-kappa B signaling pathway)	ENOG410ZG6G(O:Posttranslational modification, protein turnover, chaperones)	ENOG410ZG6G(chemokine (C-C motif) ligand 19)	PF00048.22(IL8:Small cytokines (intecrine/chemokine), interleukin-8 like)
gene-LOC100702816	LOC100702816	XP_003448528.1(C-C motif chemokine 20 [Oreochromis niloticus])	C-C motif chemokine 20	-2.73826	-5.1243	-4.68244	171.62	7.13	0.95	1.105	1753	3398	238	391	15	62	34	42	103.97	239.27	5.73	8.53	0.42	1.48	0.95	1.26	1087	0.149865	3.46354e-09	1.30733e-07	yes	down	0.0286702	1.15514e-16	1.14363e-14	yes	down	0.0389444	4.54953e-20	5.13251e-18	yes	down	GO:0005615(cellular_component:extracellular space); GO:0008009(molecular_function:chemokine activity); GO:0016021(cellular_component:integral component of membrane); GO:0097535(biological_process:lymphoid lineage cell migration into thymus); GO:0048538(biological_process:thymus development); GO:0006955(biological_process:immune response); GO:0072679(biological_process:thymocyte migration)	K13072	CCL25	map04060(Cytokine-cytokine receptor interaction); map04061(Viral protein interaction with cytokine and cytokine receptor); map04062(Chemokine signaling pathway); map04672(Intestinal immune network for IgA production)	ENOG410Z7F2(O:Posttranslational modification, protein turnover, chaperones)	ENOG410Z7F2(Chemokine (C-C motif) ligand)	PF00048.22(IL8:Small cytokines (intecrine/chemokine), interleukin-8 like)
gene-LOC100704742	LOC100704742	XP_003458221.1(C-C motif chemokine 3 [Oreochromis niloticus])	C-C motif chemokine 3	-0.863193	-0.682539	-1.73743	308.42	41.735	32.815	13.34	1279	2816	647	1218	702	533	209	259	172.55	444.29	30.73	52.74	40.57	25.06	11.55	15.13	621	0.549735	0.0854028	0.232534	no	down	0.623068	0.202232	0.391272	no	down	0.299904	0.000739379	0.00605271	yes	down	GO:0006955(biological_process:immune response); GO:0005615(cellular_component:extracellular space); GO:0008009(molecular_function:chemokine activity)	K05408	CCL3	map05142(Chagas disease); map05163(Human cytomegalovirus infection); map05323(Rheumatoid arthritis); map04620(Toll-like receptor signaling pathway); map04061(Viral protein interaction with cytokine and cytokine receptor); map04060(Cytokine-cytokine receptor interaction); map05417(Lipid and atherosclerosis); map04062(Chemokine signaling pathway)	ENOG410YXJU(O:Posttranslational modification, protein turnover, chaperones)	ENOG410YXJU(Chemokine (C-C motif) ligand)	PF00048.22(IL8:Small cytokines (intecrine/chemokine), interleukin-8 like)
gene-LOC109194396	LOC109194396	XP_019201127.1(C-C motif chemokine 3 [Oreochromis niloticus])	C-C motif chemokine 3	-2.05781	-2.7851	-2.88924	106.38	6.685	2.745	2.15	521.45	1191.87	89.93	262.28	38.04	90.02	63.63	25.46	57.72	155.04	3.66	9.71	1.86	3.63	3.02	1.28	701	0.240181	0.000514862	0.00486068	yes	down	0.145078	3.92392e-06	7.44998e-05	yes	down	0.134975	6.36925e-06	0.000101748	yes	down	GO:0006955(biological_process:immune response); GO:0005615(cellular_component:extracellular space); GO:0008009(molecular_function:chemokine activity)	K05408;K21097	CCL3;CCL24	map05142(Chagas disease); map05163(Human cytomegalovirus infection); map05323(Rheumatoid arthritis); map04620(Toll-like receptor signaling pathway); map04061(Viral protein interaction with cytokine and cytokine receptor); map04060(Cytokine-cytokine receptor interaction); map05417(Lipid and atherosclerosis); map04062(Chemokine signaling pathway)	ENOG410YXJU(O:Posttranslational modification, protein turnover, chaperones)	ENOG410YXJU(Chemokine (C-C motif) ligand)	PF00048.22(IL8:Small cytokines (intecrine/chemokine), interleukin-8 like)
gene-LOC100691779	LOC100691779	XP_003439467.1(C-C motif chemokine 3 [Oreochromis niloticus])	C-C motif chemokine 3, transcript variant X1	-1.52966	-2.36072	-2.75949	12.245	1.14	0.505	0.33	100.58	185.82	41.05	36.18	9.68	17.99	7.44	9.24	8.18	16.31	1.31	0.97	0.41	0.6	0.29	0.37	940	0.34636	0.01858	0.0789758	no	down	0.194695	0.00156639	0.010882	yes	down	0.147676	0.000642847	0.00540343	yes	down		K12964	CCL4	map05163(Human cytomegalovirus infection); map04623(Cytosolic DNA-sensing pathway); map04620(Toll-like receptor signaling pathway); map04060(Cytokine-cytokine receptor interaction); map04061(Viral protein interaction with cytokine and cytokine receptor); map04062(Chemokine signaling pathway); map04064(NF-kappa B signaling pathway)	ENOG4110QCN(S:Function unknown)	ENOG4110QCN(SCY)	PF00048.22(IL8:Small cytokines (intecrine/chemokine), interleukin-8 like)
gene-LOC106097905	LOC106097905	XP_025755039.1(uncharacterized protein LOC106097905 isoform X1 [Oreochromis niloticus])	C-C motif chemokine 3, transcript variant X1	-2.05579	-2.65569	-2.40944	43.145	2.295	1.065	1.03	157.55	472.38	45.69	79.69	10.5	41.9	28.12	17.99	19.16	67.13	1.81	2.78	0.54	1.59	1.14	0.92	1705	0.240516	0.00207577	0.0148788	yes	down	0.158693	0.000835694	0.00664157	yes	down	0.188229	0.00102533	0.00790319	yes	down	GO:0046872(molecular_function:metal ion binding)				ENOG4111KZQ(S:Function unknown); ENOG411206Y(S:Function unknown)	ENOG4111KZQ(chromosome 1 open reading frame 95); ENOG411206Y(transposon protein)	PF15795.7(Spec3:Ectodermal ciliogenesis protein)
gene-LOC100691510	LOC100691510	XP_019216361.1(C-C motif chemokine 4 [Oreochromis niloticus])	C-C motif chemokine 4	-1.22538	-7.88546	-4.07004	15.965	1.66	0	0.11	25.34	144.59	16.48	47.74	0	0	1.75	1.65	4.18	27.75	0.91	2.41	0	0	0.11	0.11	554	0.427685	0.218923	0.432293	no	down	0.00422903	2.57779e-05	0.000373711	yes	down	0.0595381	0.00197158	0.0134129	yes	down		K12964	CCL4	map05163(Human cytomegalovirus infection); map04623(Cytosolic DNA-sensing pathway); map04620(Toll-like receptor signaling pathway); map04060(Cytokine-cytokine receptor interaction); map04061(Viral protein interaction with cytokine and cytokine receptor); map04062(Chemokine signaling pathway); map04064(NF-kappa B signaling pathway)	ENOG4110QCN(S:Function unknown)	ENOG4110QCN(SCY)	PF00048.22(IL8:Small cytokines (intecrine/chemokine), interleukin-8 like)
gene-LOC109202764	LOC109202764	XP_019216382.1(C-C motif chemokine 5 [Oreochromis niloticus])	C-C motif chemokine 5	-1.05635	-1.56271	-1.94409	36.85	4.9	2.46	1.65	506	1056	309	275	111	153	60	94	21.14	52.56	5.43	4.37	2.25	2.67	1.23	2.07	1436	0.480847	0.0458038	0.151471	no	down	0.338513	0.00325298	0.0194095	yes	down	0.259879	0.000582814	0.00498634	yes	down		K05408;K12964	CCL3;CCL4	map05142(Chagas disease); map05163(Human cytomegalovirus infection); map05323(Rheumatoid arthritis); map04623(Cytosolic DNA-sensing pathway); map04620(Toll-like receptor signaling pathway); map05417(Lipid and atherosclerosis); map04060(Cytokine-cytokine receptor interaction); map04061(Viral protein interaction with cytokine and cytokine receptor); map04062(Chemokine signaling pathway); map04064(N…			PF00048.22(IL8:Small cytokines (intecrine/chemokine), interleukin-8 like)
gene-LOC109202762	LOC109202762	XP_019216362.1(C-C motif chemokine 8 [Oreochromis niloticus])	C-C motif chemokine 8	0.280039	-2.61549	-1.61095	15.67	4.135	0.43	0.685	74.09	93.14	89.7	60.99	7.08	6.41	1.09	18.74	12.74	18.6	5.1	3.17	0.5	0.36	0.07	1.3	542	1.21423	0.654121	0.816378	no	up	0.163177	0.00243099	0.0153814	yes	down	0.327383	0.162957	0.33911	no	down		K12964	CCL4	map05163(Human cytomegalovirus infection); map04623(Cytosolic DNA-sensing pathway); map04620(Toll-like receptor signaling pathway); map04060(Cytokine-cytokine receptor interaction); map04061(Viral protein interaction with cytokine and cytokine receptor); map04062(Chemokine signaling pathway); map04064(NF-kappa B signaling pathway)	ENOG4110QCN(S:Function unknown)	ENOG4110QCN(SCY)	PF00048.22(IL8:Small cytokines (intecrine/chemokine), interleukin-8 like)
gene-ccr7	ccr7	XP_003454680.2(C-C chemokine receptor type 7 [Oreochromis niloticus])	C-C motif chemokine receptor 7	-0.591504	-1.19611	-1.88656	14.31	2.845	1.27	0.695	360	751	206	405	102	140	45	69	8.19	20.43	2.05	3.64	1.16	1.38	0.52	0.87	2424	0.663651	0.259617	0.48154	no	down	0.436449	0.0281219	0.098742	no	down	0.270451	0.00130571	0.00961361	yes	down	GO:0090090(biological_process:negative regulation of canonical Wnt signaling pathway); GO:0009953(biological_process:dorsal/ventral pattern formation); GO:0006935(biological_process:chemotaxis); GO:0016021(cellular_component:integral component of membrane); GO:0005769(cellular_component:early endosome); GO:0004950(molecular_function:chemokine receptor activity); GO:0006954(biological_process:infl…	K04182	CCR7, CD197	map04060(Cytokine-cytokine receptor interaction); map04061(Viral protein interaction with cytokine and cytokine receptor); map04062(Chemokine signaling pathway)	ENOG4110ZGY(U:Intracellular trafficking, secretion, and vesicular transport)	ENOG4110ZGY(Chemokine C-C motif receptor)	PF00001.23(7tm_1:7 transmembrane receptor (rhodopsin family)); PF10320.11(7TM_GPCR_Srsx:Serpentine type 7TM GPCR chemoreceptor Srsx)
gene-cnot1	cnot1	XP_025765098.1(LOW QUALITY PROTEIN: CCR4-NOT transcription complex subunit 1 [Oreochromis niloticus])	CCR4-NOT transcription complex subunit 1	1.05886	1.52225	1.38466	27.87	17.795	16.835	13.575	4769	3876	6073	7707	5379	6317	4092	4070	28.17	27.57	16.66	18.93	16.5	17.17	13.08	14.07	8390	2.08329	1.91293e-05	0.000307378	yes	up	2.87239	2.87707e-08	9.43747e-07	yes	up	2.61111	3.53202e-07	7.71421e-06	yes	up		K12604	CNOT1, NOT1	map03018(RNA degradation)	COG5103(K:Transcription)	COG5103(Ccr4-NOT transcription complex, subunit)	PF04054.17(Not1:CCR4-Not complex component, Not1); PF16415.7(CNOT1_CAF1_bind:CCR4-NOT transcription complex subunit 1 CAF1-binding domain); PF16417.7(CNOT1_TTP_bind:CCR4-NOT transcription complex subunit 1 TTP binding domain); PF16418.7(CNOT1_HEAT:CCR4-NOT transcription complex subunit 1 HEAT repeat); PF12842.9(DUF3819:Domain of unknown function (DUF3819))
gene-LOC100710000	LOC100710000	XP_005457618.1(CCR4-NOT transcription complex subunit 3 isoform X1 [Oreochromis niloticus])	CCR4-NOT transcription complex subunit 3, transcript variant X1	1.1374	0.748181	0.897958	7.65	5.085	2.685	2.615	984	957	1410	1903	572	1015	657	664	7.06	8.24	4.59	5.58	2.09	3.28	2.5	2.73	7131	2.19985	3.90031e-05	0.00056336	yes	up	1.67967	0.0343127	0.114485	no	up	1.86343	0.00466337	0.0263646	no	up	GO:0005737(cellular_component:cytoplasm); GO:0006355(biological_process:regulation of transcription, DNA-templated); GO:0005634(cellular_component:nucleus); GO:0030015(cellular_component:CCR4-NOT core complex)	K12580	CNOT3, NOT3	map03018(RNA degradation)	COG5665(K:Transcription)	COG5665(CCR4-NOT transcription complex, subunit 3)	PF04065.17(Not3:Not1 N-terminal domain, CCR4-Not complex component); PF04153.20(NOT2_3_5:NOT2 / NOT3 / NOT5 family)
gene-cnot6	cnot6	TDH07701.1(hypothetical protein EPR50_G00108710 [Perca flavescens])	CCR4-NOT transcription complex subunit 6	4.41948	4.24972	3.98701	1.67	10.75	6.605	4.855	178	213	2860	3660	1500	2110	1236	1055	1.37	1.97	9.99	11.51	5.89	7.32	5.05	4.66	6653	21.3992	8.52394e-43	3.42415e-40	yes	up	19.0236	1.82026e-33	4.19987e-31	yes	up	15.8566	7.66378e-29	1.26805e-26	yes	up	GO:0005737(cellular_component:cytoplasm); GO:0005634(cellular_component:nucleus); GO:0046872(molecular_function:metal ion binding); GO:0031047(biological_process:gene silencing by RNA); GO:0004535(molecular_function:poly(A)-specific ribonuclease activity)	K12603	CNOT6, CCR4	map03018(RNA degradation)	COG5239(A:RNA processing and modification)	COG5239(Ccr4-NOT transcription complex, subunit)	PF03372.25(Exo_endo_phos:Endonuclease/Exonuclease/phosphatase family); PF13855.8(LRR_8:Leucine rich repeat); PF12799.9(LRR_4:Leucine Rich repeats (2 copies))
gene-cd164	cd164	XP_003449920.2(sialomucin core protein 24 isoform X1 [Oreochromis niloticus])	CD164 molecule, transcript variant X1	0.793758	1.33611	1.26391	55.17	28.445	28.425	23.95	5166	3640	5086	6522	4706	5703	3372	4198	59.68	50.66	26.41	30.48	27.55	29.3	20.45	27.45	4554	1.73358	0.00226866	0.0159722	no	up	2.5247	1.97109e-06	4.1091e-05	yes	up	2.40146	3.21941e-05	0.000426665	yes	up	GO:0016021(cellular_component:integral component of membrane); GO:0003014(biological_process:renal system process)	K06546	CD164, MGC24	map04142(Lysosome)	ENOG410XVJX(U:Intracellular trafficking, secretion, and vesicular transport)	ENOG410XVJX(CD164 molecule, sialomucin)	PF05283.13(MGC-24:Multi-glycosylated core protein 24 (MGC-24), sialomucin)
gene-cd2bp2	cd2bp2	XP_005469032.1(CD2 antigen cytoplasmic tail-binding protein 2 isoform X1 [Oreochromis niloticus])	CD2 cytoplasmic tail binding protein 2	-0.703897	-1.40074	-1.32057	37.845	6.68	2.865	2.625	712.85	829.95	295.52	453.16	90.82	198.94	115.1	112.98	31.71	43.98	5.55	7.81	2.05	3.68	2.49	2.76	1407	0.613912	0.0412079	0.140668	no	down	0.378734	0.00193753	0.0129039	yes	down	0.400377	0.000938253	0.00737342	yes	down	GO:0005682(cellular_component:U5 snRNP)	K13099	CD2BP2, PPP1R59		ENOG4111KF5(S:Function unknown)	ENOG4111KF5(CD2 (cytoplasmic tail) binding protein 2)	PF02213.18(GYF:GYF domain); PF14237.8(GYF_2:GYF domain 2)
gene-LOC109195856	LOC109195856	XP_019204164.1(CD209 antigen [Oreochromis niloticus])	CD209 antigen	-1.33954	-1.16062	-1.1822	20.755	2.365	1.815	1.505	744.35	261.55	118.44	178.65	81.82	124.03	64.52	87.74	29.07	12.44	1.98	2.75	1.58	2.05	1.23	1.78	1550	0.395147	0.00796267	0.0419919	yes	down	0.447322	0.02786	0.0980503	no	down	0.44068	0.0293137	0.103317	no	down	GO:0016021(cellular_component:integral component of membrane)	K17513	CLEC17A		ENOG410XPJ1(S:Function unknown)	ENOG410XPJ1(c-type lectin domain family)	PF00059.23(Lectin_C:Lectin C-type domain)
gene-LOC109194334	LOC109194334	XP_005476992.2(CD209 antigen [Oreochromis niloticus])	CD209 antigen	-1.55128	-2.09606	-2.88359	29.045	3.055	1.44	0.72	628.41	478.66	107.59	187.41	58.96	61.51	25.08	28.61	30.37	27.72	2.22	3.89	1.6	1.28	0.64	0.8	1058	0.341208	7.35218e-06	0.000133719	yes	down	0.233896	1.98433e-07	5.27591e-06	yes	down	0.135504	1.24675e-10	5.39424e-09	yes	down	GO:0016021(cellular_component:integral component of membrane)	K10061	CLEC4G		ENOG410XPJ1(S:Function unknown)	ENOG410XPJ1(c-type lectin domain family)	PF00059.23(Lectin_C:Lectin C-type domain); PF10473.11(CENP-F_leu_zip:Leucine-rich repeats of kinetochore protein Cenp-F/LEK1); PF13851.8(GAS:Growth-arrest specific micro-tubule binding)
gene-LOC100707306	LOC100707306	XP_019204173.1(CD209 antigen [Oreochromis niloticus])	CD209 antigen	-2.58549	-3.82264	-3.71789	34.375	1.63	0.475	0.435	672.17	532.71	42.66	119.19	25.26	14.32	12.74	20.45	35.4	33.35	0.92	2.34	0.64	0.31	0.32	0.55	1192	0.166606	7.83851e-09	2.73982e-07	yes	down	0.0706758	1.71683e-13	1.28413e-11	yes	down	0.0759984	3.53761e-14	2.4389e-12	yes	down	GO:0016021(cellular_component:integral component of membrane)	K10061	CLEC4G		ENOG410XPJ1(S:Function unknown)	ENOG410XPJ1(c-type lectin domain family)	PF00059.23(Lectin_C:Lectin C-type domain); PF10473.11(CENP-F_leu_zip:Leucine-rich repeats of kinetochore protein Cenp-F/LEK1); PF13851.8(GAS:Growth-arrest specific micro-tubule binding)
gene-LOC100706287	LOC100706287	XP_003448039.1(CD209 antigen [Oreochromis niloticus])	CD209 antigen	-2.92598	-4.69414	-4.24101	48.45	1.935	0.37	0.45	1998	1335	81	276	22	39	30	33	53.88	43.02	0.95	2.92	0.29	0.45	0.41	0.49	2084	0.131581	5.95272e-10	2.64802e-08	yes	down	0.0386298	1.01864e-31	2.29203e-29	yes	down	0.0528847	4.40246e-28	7.0701e-26	yes	down	GO:0016021(cellular_component:integral component of membrane); GO:0030246(molecular_function:carbohydrate binding)	K10060	CLEC4F, CLECSF13		ENOG410YTZ5(S:Function unknown); ENOG410XZX9(S:Function unknown)	ENOG410YTZ5(C-type lectin domain family 4, member); ENOG410XZX9(-)	PF00059.23(Lectin_C:Lectin C-type domain); PF11932.10(DUF3450:Protein of unknown function (DUF3450)); PF02183.20(HALZ:Homeobox associated leucine zipper); PF08391.12(Ly49:Ly49-like protein, N-terminal region)
gene-LOC102082159	LOC102082159	XP_019204165.1(CD209 antigen isoform X1 [Oreochromis niloticus])	CD209 antigen, transcript variant X1	-1.38017	-2.18318	-2.51983	14.95	1.48	0.62	0.425	237.02	249.85	94.43	40.32	24.88	26.04	9.01	21.96	13.3	16.6	2.14	0.82	0.66	0.58	0.24	0.61	1386	0.384174	0.0315553	0.116109	no	down	0.22019	4.57607e-05	0.000608044	yes	down	0.174364	0.000121079	0.00135253	yes	down	GO:0016021(cellular_component:integral component of membrane)	K06563	CLEC4M, DC-SIGN2, CD209, CD299	map05152(Tuberculosis); map04145(Phagosome); map05162(Measles); map04625(C-type lectin receptor signaling pathway)	ENOG410XPJ1(S:Function unknown)	ENOG410XPJ1(c-type lectin domain family)	PF00059.23(Lectin_C:Lectin C-type domain); PF09726.11(Macoilin:Macoilin family)
gene-LOC112841632	LOC112841632	XP_005465649.1(CD209 antigen-like [Oreochromis niloticus])	CD209 antigen-like	-2.13152	-4.15167	-3.37474	2.26	0.165	0.025	0.04	73.31	68.91	2.17	26.38	0	3.85	3.23	2.04	2.13	2.39	0.03	0.3	0	0.05	0.05	0.03	1955	0.228218	0.0376341	0.131966	no	down	0.0562629	0.000699794	0.00576303	yes	down	0.0964057	0.00184237	0.0126888	yes	down	GO:0016021(cellular_component:integral component of membrane)	K06721	CLEC10A, CLECSF13, CLECSF14, CD301		ENOG410XPJ1(S:Function unknown); ENOG410ZN8P(S:Function unknown)	ENOG410XPJ1(c-type lectin domain family); ENOG410ZN8P(Lectin C-type domain)	PF00059.23(Lectin_C:Lectin C-type domain); PF05966.14(Chordopox_A33R:Chordopoxvirus A33R protein)
gene-LOC102076932	LOC102076932	XP_019220541.1(CD209 antigen-like protein A isoform X1 [Oreochromis niloticus])	CD209 antigen-like protein A, transcript variant X1	-1.7073	-3.0711	-1.94856	4.44	0.395	0.105	0.205	238.47	115.78	32.76	48.67	5.25	14.58	6.82	25.19	5.62	3.26	0.34	0.45	0.06	0.15	0.08	0.33	2351	0.306232	0.00159697	0.0121241	yes	down	0.118989	3.31125e-05	0.000462082	yes	down	0.259076	0.0127638	0.0563949	no	down	GO:0016021(cellular_component:integral component of membrane)	K17513	CLEC17A		ENOG410XPJ1(S:Function unknown)	ENOG410XPJ1(c-type lectin domain family)	PF00059.23(Lectin_C:Lectin C-type domain)
gene-LOC102080907	LOC102080907	XP_019215234.1(CD209 antigen-like protein C isoform X1 [Oreochromis niloticus])	CD209 antigen-like protein C, transcript variant X1	-2.12665	-6.57405	-2.76094	1.38	0.155	0	0.035	37.68	35.99	0	15.2	0	0	3	1	1.57	1.19	0	0.31	0	0	0.04	0.03	2154	0.228989	0.139796	0.323905	no	down	0.0104957	0.000711149	0.00584064	yes	down	0.147528	0.0424909	0.134342	no	down	GO:0016021(cellular_component:integral component of membrane)	K10060	CLEC4F, CLECSF13		ENOG410ZN8P(S:Function unknown); ENOG410XPJ1(S:Function unknown)	ENOG410ZN8P(Lectin C-type domain); ENOG410XPJ1(c-type lectin domain family)	PF00059.23(Lectin_C:Lectin C-type domain); PF08317.13(Spc7:Spc7 kinetochore protein); PF14662.8(KASH_CCD:Coiled-coil region of CCDC155 or KASH); PF14197.8(Cep57_CLD_2:Centrosome localisation domain of PPC89); PF05966.14(Chordopox_A33R:Chordopoxvirus A33R protein)
gene-LOC109196621	LOC109196621	XP_019206413.1(CD209 antigen-like protein E [Oreochromis niloticus])	CD209 antigen-like protein E	1.08128	1.10739	0.714687	16.305	13.365	9.025	4.41	669.59	403.54	613.33	1157.33	434.44	653.57	414.73	215.46	13.76	18.85	9.43	17.3	7.43	10.62	3.96	4.86	1059	2.11591	0.00200075	0.0144569	yes	up	2.15456	0.00186742	0.012532	yes	up	1.64113	0.107035	0.256652	no	up	GO:0016021(cellular_component:integral component of membrane)				ENOG410XPJ1(S:Function unknown)	ENOG410XPJ1(c-type lectin domain family)	PF00059.23(Lectin_C:Lectin C-type domain)
gene-LOC100704905	LOC100704905	XP_003452751.1(CD209 antigen-like protein E [Oreochromis niloticus])	CD209 antigen-like protein E	-1.09653	-2.2165	-2.22562	12.005	1.65	0.51	0.445	491	420	130	202	59	30	49	22	11.87	12.14	1.37	1.93	0.71	0.31	0.6	0.29	2295	0.467639	0.00118375	0.00959389	yes	down	0.215163	5.15083e-05	0.000673243	yes	down	0.213807	2.22455e-05	0.000308416	yes	down	GO:0016021(cellular_component:integral component of membrane)	K17513	CLEC17A		ENOG410XYR0(U:Intracellular trafficking, secretion, and vesicular transport); ENOG410XPJ1(S:Function unknown)	ENOG410XYR0(C-type lectin domain family 4, member); ENOG410XPJ1(c-type lectin domain family)	PF00059.23(Lectin_C:Lectin C-type domain)
gene-LOC100710084	LOC100710084	XP_019206291.1(CD209 antigen-like protein E [Oreochromis niloticus])	CD209 antigen-like protein E	-1.74506	-1.52215	-1.35311	19.965	1.37	1.275	1.135	448.8	182.54	47.45	98.28	29.44	74.66	36.38	50.01	27.07	12.86	0.98	1.76	0.84	1.71	0.86	1.41	1664	0.298323	0.00111407	0.0091523	yes	down	0.348166	0.0120719	0.0530453	no	down	0.391446	0.0171805	0.0701324	no	down					ENOG410XPJ1(S:Function unknown); ENOG410YTFW(U:Intracellular trafficking, secretion, and vesicular transport)	ENOG410XPJ1(c-type lectin domain family); ENOG410YTFW(C-type lectin domain family 4 member E)	PF00059.23(Lectin_C:Lectin C-type domain)
gene-LOC109194501	LOC109194501	XP_025756835.1(CD209 antigen-like protein E [Oreochromis niloticus])	CD209 antigen-like protein E	-2.33674	-2.01592	-2.14529	22.845	1.325	1.065	0.865	581.82	309.41	26.13	118.01	69.96	26	1.79	67.74	27.98	17.71	0.52	2.13	1.62	0.51	0.04	1.69	1281	0.197957	0.000140304	0.00168061	yes	down	0.247257	0.00164427	0.0113133	yes	down	0.226049	0.231933	0.427376	no	down		K17513	CLEC17A		ENOG410XPJ1(S:Function unknown); ENOG411018J(S:Function unknown)	ENOG410XPJ1(c-type lectin domain family); ENOG411018J(c-type lectin domain family)	PF00059.23(Lectin_C:Lectin C-type domain)
gene-LOC112841645	LOC112841645	XP_019206288.1(CD209 antigen-like protein E [Oreochromis niloticus])	CD209 antigen-like protein E	-2.51674	-1.48252	-1.83084	13.045	0.575	0.935	0.655	226.88	230.99	33.96	25.95	46.41	30.37	18.3	28.73	11.63	14.46	0.63	0.52	1.23	0.64	0.49	0.82	1139	0.174737	2.35557e-06	4.84719e-05	yes	down	0.357864	0.00914944	0.0431795	yes	down	0.281101	0.00163767	0.011544	yes	down	GO:0016021(cellular_component:integral component of membrane)	K17513	CLEC17A		ENOG410XPJ1(S:Function unknown)	ENOG410XPJ1(c-type lectin domain family)	PF00059.23(Lectin_C:Lectin C-type domain)
gene-LOC102076054	LOC102076054	XP_019210919.1(CD209 antigen-like protein E isoform X1 [Oreochromis niloticus])	CD209 antigen-like protein E, transcript variant X1	0.719079	1.62323	1.01545	5.465	2.785	4.055	1.89	729.46	379.94	528.3	869.03	1029.28	462.64	585.03	212.05	6.93	4	2.45	3.12	4.52	3.59	2.69	1.09	966	1.64613	0.0502223	0.161821	no	up	3.08063	0.00265286	0.0164788	yes	up	2.02154	0.0559299	0.163694	no	up	GO:0016021(cellular_component:integral component of membrane)				ENOG410XPJ1(S:Function unknown)	ENOG410XPJ1(c-type lectin domain family)	PF00059.23(Lectin_C:Lectin C-type domain)
gene-LOC102077318	LOC102077318	XP_019209903.1(CD209 antigen-like protein A isoform X1 [Oreochromis niloticus])	CD209 antigen-like protein E, transcript variant X1	-2.47648	-3.38249	-2.87955	2.88	0.15	0.055	0.075	61.02	202.86	19.19	19.02	10	2	10	4.33	1.16	4.6	0.16	0.14	0.09	0.02	0.1	0.05	2859	0.179682	0.00260597	0.0178395	yes	down	0.0958888	0.00139595	0.00993106	yes	down	0.135884	0.00311937	0.0194256	yes	down		K10060;K17513	CLEC4F, CLECSF13;CLEC17A		ENOG41123NI(U:Intracellular trafficking, secretion, and vesicular transport)	ENOG41123NI(endocytosis)	PF00059.23(Lectin_C:Lectin C-type domain); PF06785.13(UPF0242:Uncharacterised protein family (UPF0242) N-terminus)
gene-LOC109196564	LOC109196564	XP_019206299.1(CD209 antigen-like protein E isoform X1 [Oreochromis niloticus])	CD209 antigen-like protein E, transcript variant X1	-3.03577	-1.47214	-1.20708	102.43	2.565	5.47	3.405	437.05	263.79	33.78	28.77	55.4	61.76	54.28	53.74	133.8	71.06	2.62	2.51	6.36	4.58	2.82	3.99	1164	0.121939	4.86446e-10	2.19079e-08	yes	down	0.360448	0.00118411	0.00876102	yes	down	0.433145	0.0085461	0.0420467	yes	down	GO:0016021(cellular_component:integral component of membrane)	K17513	CLEC17A		ENOG410XPJ1(S:Function unknown); ENOG410YTFW(U:Intracellular trafficking, secretion, and vesicular transport)	ENOG410XPJ1(c-type lectin domain family); ENOG410YTFW(C-type lectin domain family 4 member E)	PF00059.23(Lectin_C:Lectin C-type domain)
gene-LOC102080258	LOC102080258	XP_025758276.1(CD209 antigen-like protein E isoform X1 [Oreochromis niloticus])	CD209 antigen-like protein E, transcript variant X2	-1.77735	-1.53701	-0.965422	32.505	2.04	1.81	2.015	298.35	176.92	51.43	51.89	25.45	52.64	28.43	58.47	40.46	24.55	2.1	1.98	1.27	2.35	1.17	2.86	1060	0.291719	0.000211354	0.00236615	yes	down	0.344599	0.00543337	0.0289546	yes	down	0.512128	0.100735	0.246298	no	down					ENOG410XPJ1(S:Function unknown)	ENOG410XPJ1(c-type lectin domain family)	PF00059.23(Lectin_C:Lectin C-type domain)
gene-LOC100710612	LOC100710612	XP_019206298.2(CD209 antigen-like protein A isoform X1 [Oreochromis niloticus])	CD209 antigen-like protein E, transcript variant X3	-1.07744	-0.319397	-0.363501	48.68	6.915	7.22	5.66	769.08	376.93	165.13	246.13	182.99	241.34	87.91	222.78	65.95	31.41	5.84	7.99	6.83	7.61	2.66	8.66	1532	0.473869	0.00772956	0.0410713	yes	down	0.801405	0.443494	0.643189	no	down	0.777276	0.513011	0.696032	no	down	GO:0016021(cellular_component:integral component of membrane)				ENOG410XPJ1(S:Function unknown); ENOG410YTFW(U:Intracellular trafficking, secretion, and vesicular transport)	ENOG410XPJ1(c-type lectin domain family); ENOG410YTFW(C-type lectin domain family 4 member E)	PF00059.23(Lectin_C:Lectin C-type domain)
gene-LOC109196634	LOC109196634	XP_019206458.1(CD226 antigen-like [Oreochromis niloticus])	CD226 antigen-like	-1.93785	-1.82912	-0.804603	18.135	0.85	0.87	1.395	114.07	98.56	18.11	24.9	14.62	13.47	13.01	31.16	18.56	17.71	0.81	0.89	1	0.74	0.8	1.99	1152	0.261006	0.00101747	0.00852544	yes	down	0.281437	0.00896468	0.0424843	yes	down	0.57252	0.273315	0.474575	no	down					ENOG41120TD(S:Function unknown)	ENOG41120TD(Immunoglobulin V-set domain)	PF07686.19(V-set:Immunoglobulin V-set domain); PF13927.8(Ig_3:Immunoglobulin domain); PF07679.18(I-set:Immunoglobulin I-set domain); PF00047.27(ig:Immunoglobulin domain); PF13895.8(Ig_2:Immunoglobulin domain); PF08204.13(V-set_CD47:CD47 immunoglobulin-like domain)
gene-LOC106096978	LOC106096978	XP_013121755.1(CD276 antigen homolog [Oreochromis niloticus])	CD276 antigen homolog, transcript variant X1	2.54578	2.19065	2.59977	0.785	1.22	0.77	0.71	37.42	13.95	90.54	132.72	28.23	83.38	28.76	77.64	0.95	0.62	0.94	1.5	0.38	1.16	0.35	1.07	1025	5.83925	4.75022e-05	0.000667681	yes	up	4.56511	0.00734749	0.0363912	yes	up	6.06188	0.0014904	0.0107077	yes	up		K06745	PDL1, CD274	map04514(Cell adhesion molecules); map05235(PD-L1 expression and PD-1 checkpoint pathway in cancer)			PF07686.19(V-set:Immunoglobulin V-set domain); PF13895.8(Ig_2:Immunoglobulin domain); PF13927.8(Ig_3:Immunoglobulin domain); PF00047.27(ig:Immunoglobulin domain); PF07679.18(I-set:Immunoglobulin I-set domain)
gene-LOC102079578	LOC102079578	XP_025759605.1(CD276 antigen homolog isoform X1 [Oreochromis niloticus])	CD276 antigen homolog, transcript variant X1	1.90309	1.9104	1.94532	2.88	3.06	2.115	1.875	142.04	102.85	264.6	448.52	191.6	240.7	165.63	172.94	2.99	2.77	2.4	3.72	2.02	2.21	1.79	1.96	1602	3.74012	2.28312e-07	6.1262e-06	yes	up	3.75914	1.88904e-06	3.96233e-05	yes	up	3.85124	2.58842e-06	4.6157e-05	yes	up		K06746;K06710	B7H3, CD276;ICOSLG, ICOSL, CD275	map04514(Cell adhesion molecules); map04672(Intestinal immune network for IgA production)			PF08205.14(C2-set_2:CD80-like C2-set immunoglobulin domain); PF07686.19(V-set:Immunoglobulin V-set domain)
gene-LOC102076990	LOC102076990	XP_005462766.2(CD276 antigen isoform X2 [Oreochromis niloticus])	CD276 antigen, transcript variant X2	-0.261831	1.72807	1.68494	11.68	2.89	8.46	7.455	448.59	294.45	240.33	216.71	621.77	500.27	290.96	558.4	13.38	9.98	3.24	2.54	9.7	7.22	4.79	10.12	1901	0.834029	0.519105	0.725292	no	down	3.31284	1.18688e-05	0.000192667	yes	up	3.21527	0.000164524	0.00175868	yes	up		K17270	MOG				PF07686.19(V-set:Immunoglobulin V-set domain); PF13927.8(Ig_3:Immunoglobulin domain); PF00047.27(ig:Immunoglobulin domain); PF13895.8(Ig_2:Immunoglobulin domain)
gene-LOC106096863	LOC106096863	XP_039466428.1(CD276 antigen-like isoform X1 [Oreochromis aureus])	CD276 antigen, transcript variant X2	-0.619304	2.47003	2.77003	0.7	0.145	0.765	0.82	46.59	2.49	3.25	22.13	62.09	53.49	48.43	62.32	1.31	0.09	0.04	0.25	0.87	0.66	0.7	0.94	1977	0.650985	0.692432	0.840327	no	down	5.54054	0.0258369	0.0928137	no	up	6.8212	0.0101222	0.0478275	yes	up		K17270	MOG
gene-LOC102082261	LOC102082261	XP_019215351.1(CD276 antigen-like [Oreochromis niloticus])	CD276 antigen-like	-1.10844	-1.63986	-1.83792	49.87	6.42	3.11	2.335	429.62	1106.95	228.87	355.7	70.74	186.17	73.77	91.46	24.56	75.18	5.33	7.51	1.92	4.3	2.01	2.66	1118	0.463797	0.0468603	0.153893	no	down	0.320888	0.00966027	0.0449505	yes	down	0.279726	0.00195583	0.013329	yes	down	GO:0016021(cellular_component:integral component of membrane); GO:0005886(cellular_component:plasma membrane)	K06746	B7H3, CD276	map04514(Cell adhesion molecules)	ENOG4110SAI(S:Function unknown)	ENOG4110SAI(-)	PF13927.8(Ig_3:Immunoglobulin domain); PF07686.19(V-set:Immunoglobulin V-set domain); PF00047.27(ig:Immunoglobulin domain); PF08205.14(C2-set_2:CD80-like C2-set immunoglobulin domain); PF07679.18(I-set:Immunoglobulin I-set domain)
gene-LOC100711700	LOC100711700	XP_006807948.1(CD59 glycoprotein isoform X1 [Neolamprologus brichardi])	CD59 glycoprotein	-4.98944	-5.00061	-5.14668	17.23	0.105	0.055	0.07	226.3	1136.51	16.54	17.84	4.15	18.62	2.23	12.62	5.96	28.5	0.13	0.08	0.02	0.09	0.01	0.13	1707	0.0314795	2.22095e-10	1.03812e-08	yes	down	0.0312367	1.31025e-08	4.53854e-07	yes	down	0.0282289	0.00103355	0.00795066	yes	down	GO:0005267(molecular_function:potassium channel activity); GO:0005886(cellular_component:plasma membrane)	K04008	CD59	map04640(Hematopoietic cell lineage); map04610(Complement and coagulation cascades)	ENOG4110QYR(O:Posttranslational modification, protein turnover, chaperones)	ENOG4110QYR(CD59 molecule, complement regulatory protein)
gene-LOC106098471	LOC106098471	XP_013765234.1(PREDICTED: CD59B glycoprotein-like [Pundamilia nyererei])	CD59B glycoprotein, transcript variant X1	-1.81725	-1.23806	-1.02728	14.95	1.065	1.095	1.065	95	115	19	28	19	24	16	22	12.11	17.79	0.92	1.21	1.09	1.1	0.89	1.24	644	0.283762	0.00308351	0.0202677	yes	down	0.423943	0.063857	0.177859	no	down	0.490633	0.144719	0.313321	no	down	GO:0001971(biological_process:negative regulation of activation of membrane attack complex)				ENOG411137W(S:Function unknown)	ENOG411137W(-)
gene-cd63	cd63	XP_003438954.1(CD63 antigen [Oreochromis niloticus])	CD63 molecule	-2.22674	-1.39663	-1.47753	301.835	18.325	22.02	18.255	9444.65	4468.39	858.83	1402.73	1320.56	1043.38	911.57	841.79	386.03	217.64	14.8	21.85	26.21	17.83	18.34	18.17	1462	0.213641	1.0371e-09	4.35552e-08	yes	down	0.379815	0.0007583	0.00613536	yes	down	0.359104	4.86595e-05	0.000611626	yes	down	GO:0016021(cellular_component:integral component of membrane); GO:0035188(biological_process:hatching)	K06497	CD63, MLA1, TSPAN30	map05205(Proteoglycans in cancer); map04142(Lysosome)	ENOG4111IRY(S:Function unknown)	ENOG4111IRY(tetraspanin)	PF00335.22(Tetraspanin:Tetraspanin family)
gene-cd74	cd74	XP_003455233.1(HLA class II histocompatibility antigen gamma chain [Oreochromis niloticus])	CD74 molecule	-0.399962	-0.719359	-1.02595	3018.98	656.225	361.005	258.955	77095	96857	45714	57264	22878	28242	14488	17138	2415.13	3622.83	615.85	696.6	344.49	377.52	228.01	289.9	1829	0.757878	0.215743	0.428598	no	down	0.607367	0.0354631	0.117146	no	down	0.491086	0.00340097	0.0207486	yes	down	GO:0019882(biological_process:antigen processing and presentation); GO:0070206(biological_process:protein trimerization); GO:0042289(molecular_function:MHC class II protein binding); GO:0006886(biological_process:intracellular protein transport); GO:0035718(molecular_function:macrophage migration inhibitory factor binding); GO:0006955(biological_process:immune response); GO:0016021(cellular_compo…	K06505	CD74, DHLAG	map05152(Tuberculosis); map04612(Antigen processing and presentation); map05168(Herpes simplex virus 1 infection)	ENOG4111R03(U:Intracellular trafficking, secretion, and vesicular transport)	ENOG4111R03(CD74 molecule, major histocompatibility complex, class II invariant chain)	PF09307.12(MHC2-interact:CLIP, MHC2 interacting); PF00086.20(Thyroglobulin_1:Thyroglobulin type-1 repeat); PF08831.12(MHCassoc_trimer:Class II MHC-associated invariant chain trimerisation domain)
gene-cd83	cd83	XP_003456481.1(CD83 antigen [Oreochromis niloticus])	CD83 molecule	-0.855423	-1.27781	-1.36968	16.89	2.77	1.415	1.17	468	791	206	360	102	156	76	107	11.18	22.6	2.15	3.39	1.21	1.62	0.93	1.41	2319	0.552703	0.0623466	0.18829	no	down	0.41242	0.00943332	0.0442203	yes	down	0.386976	0.00773342	0.0390396	yes	down	GO:0016021(cellular_component:integral component of membrane); GO:0005886(cellular_component:plasma membrane)	K06510	CD83		ENOG4110S2J(S:Function unknown)	ENOG4110S2J(-)	PF07686.19(V-set:Immunoglobulin V-set domain); PF00047.27(ig:Immunoglobulin domain)
gene-cd86	cd86	XP_005465283.1(T-lymphocyte activation antigen CD86 isoform X1 [Oreochromis niloticus])	CD86 molecule, transcript variant X1	-1.68477	-1.6765	-2.29799	10.315	0.94	0.595	0.355	273.1	228.09	21.45	109.85	33.74	39.61	22.66	14.29	10.27	10.36	0.34	1.54	0.62	0.57	0.42	0.29	1707	0.311053	0.0110236	0.0539369	no	down	0.312841	0.000574893	0.00491893	yes	down	0.203346	5.9176e-05	0.00072577	yes	down	GO:0005886(cellular_component:plasma membrane)	K06511	CD84		ENOG41119M6(S:Function unknown); ENOG410Z5M6(S:Function unknown)	ENOG41119M6(Immunoglobulin V-set domain); ENOG410Z5M6(CD84 molecule)	PF07686.19(V-set:Immunoglobulin V-set domain); PF07679.18(I-set:Immunoglobulin I-set domain); PF13927.8(Ig_3:Immunoglobulin domain)
gene-LOC100705527	LOC100705527	XP_005458456.1(CD9 antigen [Oreochromis niloticus])	CD9 antigen	-2.43743	-2.23772	-2.4993	24.345	1.245	1.02	0.745	801	585	111	75	62	76	40	48	26.01	22.68	1.55	0.94	0.99	1.05	0.65	0.84	1774	0.184612	8.981e-08	2.59308e-06	yes	down	0.212022	3.84398e-09	1.51456e-07	yes	down	0.176862	1.21138e-09	4.41549e-08	yes	down	GO:0016021(cellular_component:integral component of membrane)	K06460;K17354	CD9, TSPAN29;TSPAN2	map04640(Hematopoietic cell lineage)	ENOG4111IRY(S:Function unknown)	ENOG4111IRY(tetraspanin)	PF00335.22(Tetraspanin:Tetraspanin family); PF04103.17(CD20:CD20-like family)
gene-LOC100694046	LOC100694046	XP_005468506.1(CD9 antigen isoform X1 [Oreochromis niloticus])	CD9 antigen, transcript variant X1	-0.704319	-1.20685	-1.34344	98.345	16.255	8.215	6.305	3456.94	3878.39	1652.91	1804.42	710.92	810.35	573.2	493.44	83.52	113.17	16.08	16.43	8.28	8.15	6.48	6.13	2639	0.613732	0.0281379	0.106927	no	down	0.433213	0.000283964	0.00279004	yes	down	0.394081	6.09344e-05	0.000743328	yes	down	GO:0016021(cellular_component:integral component of membrane)	K06460	CD9, TSPAN29	map04640(Hematopoietic cell lineage)	ENOG4111IRY(S:Function unknown)	ENOG4111IRY(tetraspanin)	PF00335.22(Tetraspanin:Tetraspanin family)
gene-LOC100704944	LOC100704944	XP_003440448.1(CD9 antigen isoform X1 [Oreochromis niloticus])	CD9 antigen, transcript variant X1	-1.02468	-1.46572	-1.12313	40.655	5.385	2.85	3.045	1286	940	373.34	458.22	159	222.4	173.72	192.99	43.7	37.61	5.28	5.49	2.63	3.07	2.9	3.19	1650	0.49152	0.000492729	0.0047046	yes	down	0.362054	1.09539e-05	0.000180309	yes	down	0.459095	0.000853862	0.00683216	yes	down	GO:0016021(cellular_component:integral component of membrane); GO:0005576(cellular_component:extracellular region); GO:0007338(biological_process:single fertilization); GO:0005886(cellular_component:plasma membrane)	K06460	CD9, TSPAN29	map04640(Hematopoietic cell lineage)	ENOG4111IRY(S:Function unknown)	ENOG4111IRY(tetraspanin)	PF00335.22(Tetraspanin:Tetraspanin family)
gene-LOC100711582	LOC100711582	XP_005454864.1(CD97 antigen isoform X1 [Oreochromis niloticus])	CD97 antigen, transcript variant X1	0.348512	1.63736	1.32215	32.725	12.055	20.45	14.455	3457.88	1636.31	2110.6	2732.22	3888.41	3219.68	2110.68	2354.29	41.42	24.03	11.24	12.87	23.53	17.37	13.12	15.79	4351	1.27325	0.335737	0.563246	no	up	3.11096	5.45387e-05	0.000706744	yes	up	2.50038	0.000311662	0.00300024	yes	up	GO:0004930(molecular_function:G-protein coupled receptor activity); GO:0016021(cellular_component:integral component of membrane); GO:0005509(molecular_function:calcium ion binding); GO:0007166(biological_process:cell surface receptor signaling pathway); GO:0005886(cellular_component:plasma membrane)	K08446	ADGRE5, CD97		ENOG410XSD2(S:Function unknown)	ENOG410XSD2(G- protein-coupled receptor)	PF00002.26(7tm_2:7 transmembrane receptor (Secretin family)); PF07645.17(EGF_CA:Calcium-binding EGF domain); PF01825.23(GPS:GPCR proteolysis site, GPS, motif); PF12947.9(EGF_3:EGF domain); PF12662.9(cEGF:Complement Clr-like EGF-like); PF00008.29(EGF:EGF-like domain)
gene-cks1b	cks1b	XP_041868316.1(LOW QUALITY PROTEIN: cyclin-dependent kinases regulatory subunit 1-like [Melanotaenia boesemani])	CDC28 protein kinase regulatory subunit 1B	-1.22685	-1.77633	-1.29586	26.065	3.04	1.45	1.74	359	437	113	154	42	72	63	57	21.32	30.81	2.72	3.36	1.18	1.72	1.77	1.71	1086	0.427249	0.00221536	0.0156646	yes	down	0.291925	0.000223107	0.00230001	yes	down	0.407294	0.00556005	0.030142	yes	down	GO:0016538(molecular_function:cyclin-dependent protein serine/threonine kinase regulator activity); GO:0051301(biological_process:cell division); GO:0007049(biological_process:cell cycle)	K02219	CKS1	map05200(Pathways in cancer); map05222(Small cell lung cancer)	ENOG4111UAN(T:Signal transduction mechanisms)	ENOG4111UAN((Regulatory) subunit)	PF01111.21(CKS:Cyclin-dependent kinase regulatory subunit)
gene-LOC109200493	LOC109200493	XP_025760186.1(cell surface A33 antigen [Oreochromis niloticus])	cell surface A33 antigen	2.19918	2.37548	2.51595	4.39	2.955	2.08	2.425	241.45	100.53	419.17	784.62	313.13	511.13	532.06	156.82	6.74	2.04	2.48	3.43	1.96	2.2	3.21	1.64	642	4.5922	1.05929e-06	2.39882e-05	yes	up	5.18908	2.63502e-07	6.8586e-06	yes	up	5.71974	4.77982e-05	0.0006033	yes	up		K17270;K04848	MOG;SCN4B	map04261(Adrenergic signaling in cardiomyocytes)	ENOG410Z7U5(S:Function unknown)	ENOG410Z7U5(Immunoglobulin V-set domain)	PF07686.19(V-set:Immunoglobulin V-set domain); PF13927.8(Ig_3:Immunoglobulin domain); PF00047.27(ig:Immunoglobulin domain); PF13895.8(Ig_2:Immunoglobulin domain); PF07679.18(I-set:Immunoglobulin I-set domain)
gene-LOC112845986	LOC112845986	XP_025760949.1(cell surface A33 antigen-like [Oreochromis niloticus])	cell surface A33 antigen-like	5.67512	5.58475	5.95888	1.03	3.815	3.69	2.965	0	1	20.09	19.15	16.03	6.2	8.78	13.58	0	2.06	4.65	2.98	5.96	1.42	2.34	3.59	620	51.0953	0.00259018	0.0177402	yes	up	47.9929	0.00785866	0.0382618	yes	up	62.2018	0.00272947	0.0174534	yes	up		K06745	PDL1, CD274	map04514(Cell adhesion molecules); map05235(PD-L1 expression and PD-1 checkpoint pathway in cancer)	ENOG41120TD(S:Function unknown)	ENOG41120TD(Immunoglobulin V-set domain)	PF07686.19(V-set:Immunoglobulin V-set domain); PF13927.8(Ig_3:Immunoglobulin domain); PF00047.27(ig:Immunoglobulin domain); PF07679.18(I-set:Immunoglobulin I-set domain); PF13895.8(Ig_2:Immunoglobulin domain)
gene-LOC109201605	LOC109201605	XP_019212914.1(polycystic kidney disease protein 1-like 3 isoform X1 [Oreochromis niloticus])	cell wall adhesin EAP1-like, transcript variant X1	3.98663	1.49568	5.20511	0.08	0.43	0.045	0.61	6	1	62.2	9.15	3	6.03	2	85.09	0.13	0.03	0.78	0.08	0.03	0.06	0.02	1.2	2039	15.8525	0.00437966	0.0267214	yes	up	2.81998	0.448502	0.647843	no	up	36.8888	0.000432767	0.00391749	yes	up
gene-p53	p53	XP_025761189.1(cellular tumor antigen p53 isoform X1 [Oreochromis niloticus])	cellular tumor antigen p53, transcript variant X1	1.13919	1.37655	1.15688	13.37	8.58	6.995	5.25	511.92	467.73	711.95	957.11	496	725.32	389.51	404.5	12.78	13.96	7.75	9.41	6.15	7.84	4.96	5.54	2231	2.20257	7.52742e-05	0.000991658	yes	up	2.59646	2.97171e-05	0.000423027	yes	up	2.22975	0.000533652	0.00464284	yes	up	GO:0005737(cellular_component:cytoplasm); GO:0003700(molecular_function:transcription factor activity, sequence-specific DNA binding); GO:0005634(cellular_component:nucleus); GO:0006915(biological_process:apoptotic process); GO:0051262(biological_process:protein tetramerization); GO:0000976(molecular_function:transcription regulatory region sequence-specific DNA binding); GO:0046872(molecular_fun…	K04451	TP53, P53	map05214(Glioma); map04137(Mitophagy - animal); map05216(Thyroid cancer); map05217(Basal cell carcinoma); map05210(Colorectal cancer); map04115(p53 signaling pathway); map05212(Pancreatic cancer); map05167(Kaposi sarcoma-associated herpesvirus infection); map05218(Melanoma); map04010(MAPK signaling pathway); map05168(Herpes simplex virus 1 infection); map05169(Epstein-Barr virus infection); map04…	ENOG410ZSWV(B:Chromatin structure and dynamics)	ENOG410ZSWV(induces growth arrest or apoptosis depending on the physiological circumstances and cell type. Involved in cell cycle regulation as a trans-activator that acts to negatively regulate cell division by controlling a set of genes required for this process. One of the activated genes is an inhibitor of cyclin-dependent kinases. Apoptosis induction seems to be mediated either by stimulatio…	PF00870.20(P53:P53 DNA-binding domain); PF07710.13(P53_tetramer:P53 tetramerisation motif); PF08563.13(P53_TAD:P53 transactivation motif)
gene-LOC100689812	LOC100689812	XP_005476556.1(chemokine XC receptor 1 [Oreochromis niloticus])	chemokine XC receptor 1	-1.68928	-1.928	-2.77612	9.635	0.865	0.505	0.245	337.63	169.75	43.25	77.89	16	48.44	8.14	17.88	12.06	7.21	0.66	1.07	0.28	0.73	0.15	0.34	1674	0.310083	0.000637535	0.00580144	yes	down	0.262794	0.00230578	0.0147537	yes	down	0.145984	3.69204e-05	0.000479983	yes	down	GO:0004950(molecular_function:chemokine receptor activity); GO:0016021(cellular_component:integral component of membrane); GO:0006935(biological_process:chemotaxis)	K04193	XCR1	map04060(Cytokine-cytokine receptor interaction); map04061(Viral protein interaction with cytokine and cytokine receptor); map04062(Chemokine signaling pathway)	ENOG4111653(U:Intracellular trafficking, secretion, and vesicular transport)	ENOG4111653(G protein-coupled estrogen receptor 1)	PF00001.23(7tm_1:7 transmembrane receptor (rhodopsin family)); PF10320.11(7TM_GPCR_Srsx:Serpentine type 7TM GPCR chemoreceptor Srsx)
gene-LOC102075590	LOC102075590	XP_005476553.1(chemokine XC receptor 1 [Oreochromis niloticus])	chemokine XC receptor 1	-2.06604	-3.58505	-3.02431	4.16	0.29	0.07	0.09	159.85	212.3	35.83	32.36	7.29	8.33	9	8.3	3.21	5.11	0.32	0.26	0.07	0.07	0.09	0.09	2708	0.238815	0.0002431	0.00264702	yes	down	0.0833285	4.13282e-07	1.02852e-05	yes	down	0.122911	1.92565e-05	0.00027141	yes	down	GO:0004950(molecular_function:chemokine receptor activity); GO:0016021(cellular_component:integral component of membrane); GO:0006935(biological_process:chemotaxis)	K04193	XCR1	map04060(Cytokine-cytokine receptor interaction); map04061(Viral protein interaction with cytokine and cytokine receptor); map04062(Chemokine signaling pathway)	ENOG4111653(U:Intracellular trafficking, secretion, and vesicular transport)	ENOG4111653(G protein-coupled estrogen receptor 1)	PF00001.23(7tm_1:7 transmembrane receptor (rhodopsin family)); PF10320.11(7TM_GPCR_Srsx:Serpentine type 7TM GPCR chemoreceptor Srsx)
gene-LOC102076158	LOC102076158	XP_005476557.1(chemokine XC receptor 1 [Oreochromis niloticus])	chemokine XC receptor 1	-3.41363	-2.40294	-3.77272	1.865	0.05	0.075	0.025	37	71	4	4	5	5	2	1	1.13	2.6	0.05	0.05	0.08	0.07	0.03	0.02	1866	0.0938417	0.000805031	0.00704574	yes	down	0.189079	0.0218275	0.081969	no	down	0.0731643	0.00513852	0.0283752	yes	down		K04193	XCR1	map04060(Cytokine-cytokine receptor interaction); map04061(Viral protein interaction with cytokine and cytokine receptor); map04062(Chemokine signaling pathway)	ENOG410XRW9(U:Intracellular trafficking, secretion, and vesicular transport)	ENOG410XRW9(Receptor)	PF00001.23(7tm_1:7 transmembrane receptor (rhodopsin family))
gene-LOC102083335	LOC102083335	XP_019203452.1(chemokine XC receptor 1 [Oreochromis niloticus])	chemokine XC receptor 1, transcript variant X2	-1.63709	-2.45095	-2.08607	7.755	0.93	0.335	0.43	527.32	330.54	54.54	166.82	42.54	28.02	34.93	36.77	8.77	6.74	0.57	1.29	0.43	0.24	0.41	0.45	2217	0.321505	0.00106486	0.00883442	yes	down	0.18289	2.31814e-06	4.72054e-05	yes	down	0.235521	6.46038e-06	0.000103083	yes	down	GO:0004950(molecular_function:chemokine receptor activity); GO:0016021(cellular_component:integral component of membrane); GO:0006935(biological_process:chemotaxis)	K04193	XCR1	map04060(Cytokine-cytokine receptor interaction); map04061(Viral protein interaction with cytokine and cytokine receptor); map04062(Chemokine signaling pathway)	ENOG4111653(U:Intracellular trafficking, secretion, and vesicular transport)	ENOG4111653(G protein-coupled estrogen receptor 1)	PF00001.23(7tm_1:7 transmembrane receptor (rhodopsin family)); PF10320.11(7TM_GPCR_Srsx:Serpentine type 7TM GPCR chemoreceptor Srsx)
gene-LOC102075949	LOC102075949	XP_039457762.1(chemokine XC receptor 1-like [Oreochromis aureus])	chemokine XC receptor 1, transcript variant X2	-1.8421	-1.17124	-1.16842	4.28	0.355	0.37	0.335	145.97	104.77	14.97	41.3	24.53	26.74	16.18	24.39	4.59	3.97	0.2	0.51	0.38	0.36	0.26	0.41	1834	0.278916	0.00284878	0.0191517	yes	down	0.44404	0.0517081	0.153205	no	down	0.444909	0.0759804	0.203227	no	down	GO:0004950(molecular_function:chemokine receptor activity); GO:0016021(cellular_component:integral component of membrane); GO:0006935(biological_process:chemotaxis)	K04193	XCR1	map04060(Cytokine-cytokine receptor interaction); map04061(Viral protein interaction with cytokine and cytokine receptor); map04062(Chemokine signaling pathway)	ENOG4111653(U:Intracellular trafficking, secretion, and vesicular transport)	ENOG4111653(G protein-coupled estrogen receptor 1)
gene-LOC109195633	LOC109195633	XP_019203467.1(chemokine XC receptor 1-like [Oreochromis niloticus])	chemokine XC receptor 1-like, transcript variant X2	-1.70872	-2.20422	-2.11093	6.745	0.55	0.29	0.27	143.35	144.38	38.77	25.71	7.22	24.13	1.22	22.51	6.09	7.4	0.68	0.42	0.15	0.43	0.03	0.51	1463	0.305931	0.00481595	0.0287656	yes	down	0.217002	0.00251427	0.0158164	yes	down	0.231498	0.0466739	0.144145	no	down	GO:0004950(molecular_function:chemokine receptor activity); GO:0016021(cellular_component:integral component of membrane); GO:0006935(biological_process:chemotaxis)	K04193	XCR1	map04060(Cytokine-cytokine receptor interaction); map04061(Viral protein interaction with cytokine and cytokine receptor); map04062(Chemokine signaling pathway)	ENOG4111653(U:Intracellular trafficking, secretion, and vesicular transport)	ENOG4111653(G protein-coupled estrogen receptor 1)	PF00001.23(7tm_1:7 transmembrane receptor (rhodopsin family)); PF10320.11(7TM_GPCR_Srsx:Serpentine type 7TM GPCR chemoreceptor Srsx)
gene-LOC100698519	LOC100698519	XP_019219746.1(chemokine-like receptor 1 [Oreochromis niloticus])	chemokine-like receptor 1	-1.76621	-3.8536	-3.47262	6.82	0.58	0.095	0.1	236.16	138.77	30.89	54.33	11.42	0	5.79	5.52	8.02	5.62	0.45	0.71	0.19	0	0.1	0.1	1708	0.29398	0.000473997	0.00455398	yes	down	0.0691753	0.000308243	0.00298443	yes	down	0.0900816	2.15287e-06	3.92097e-05	yes	down	GO:0004930(molecular_function:G-protein coupled receptor activity); GO:0016021(cellular_component:integral component of membrane)	K04245	CMKLR1		ENOG410Y9HH(T:Signal transduction mechanisms)	ENOG410Y9HH(complement component 5a receptor 1)	PF00001.23(7tm_1:7 transmembrane receptor (rhodopsin family))
gene-LOC100698787	LOC100698787	XP_005472565.1(chemokine-like receptor 1 [Oreochromis niloticus])	chemokine-like receptor 1	-2.255	-3.54177	-2.5847	3.28	0.2	0.055	0.095	91.79	74.05	7.06	20.57	1	6	5	5	3.34	3.22	0.11	0.29	0.02	0.09	0.09	0.1	1610	0.209497	0.00229192	0.0161033	yes	down	0.085866	0.000502504	0.00442041	yes	down	0.166697	0.00409959	0.0238836	yes	down	GO:0004930(molecular_function:G-protein coupled receptor activity); GO:0016021(cellular_component:integral component of membrane)	K04245	CMKLR1		ENOG410Y9HH(T:Signal transduction mechanisms)	ENOG410Y9HH(complement component 5a receptor 1)	PF00001.23(7tm_1:7 transmembrane receptor (rhodopsin family))
gene-LOC109200123	LOC109200123	XP_025758225.1(class I histocompatibility antigen, F10 alpha chain isoform X5 [Oreochromis niloticus])	class I histocompatibility antigen, F10 alpha chain	1.33978	0.741239	2.09057	3.265	2.43	1.025	2.305	52.79	51.38	30.42	196.17	44.93	36.06	30.25	130.11	3.03	3.5	0.71	4.15	1.22	0.83	0.82	3.79	1116	2.53113	0.0955408	0.250232	no	up	1.67161	0.274929	0.477373	no	up	4.25916	0.00746554	0.0379264	yes	up	GO:0016021(cellular_component:integral component of membrane)	K06751	MHC1	map05166(Human T-cell leukemia virus 1 infection); map05167(Kaposi sarcoma-associated herpesvirus infection); map05165(Human papillomavirus infection); map05203(Viral carcinogenesis); map05163(Human cytomegalovirus infection); map05320(Autoimmune thyroid disease); map05332(Graft-versus-host disease); map05330(Allograft rejection); map05168(Herpes simplex virus 1 infection); map05169(Epstein-Barr …	ENOG4111K8F(U:Intracellular trafficking, secretion, and vesicular transport)	ENOG4111K8F(antigen processing and presentation of peptide antigen via MHC class I)	PF00129.20(MHC_I:Class I Histocompatibility antigen, domains alpha 1 and 2); PF07654.17(C1-set:Immunoglobulin C1-set domain); PF13927.8(Ig_3:Immunoglobulin domain); PF00047.27(ig:Immunoglobulin domain)
gene-LOC100689711	LOC100689711	XP_025757815.1(BOLA class I histocompatibility antigen, alpha chain BL3-6 isoform X1 [Oreochromis niloticus])	class I histocompatibility antigen, F10 alpha chain, transcript variant X1	-1.33214	-2.14751	-1.92835	224.845	27.495	10.535	11.515	18381.5	2981.51	2980.96	2983.56	627.87	1576.19	1215.98	676.27	365.43	84.26	29.11	25.88	6.72	14.35	14.41	8.62	2186	0.397178	0.0388643	0.135094	no	down	0.225701	0.00128033	0.00929312	yes	down	0.262729	0.00258842	0.0167324	yes	down	GO:0016021(cellular_component:integral component of membrane)	K06751	MHC1	map05166(Human T-cell leukemia virus 1 infection); map05167(Kaposi sarcoma-associated herpesvirus infection); map05165(Human papillomavirus infection); map05203(Viral carcinogenesis); map05163(Human cytomegalovirus infection); map05320(Autoimmune thyroid disease); map05332(Graft-versus-host disease); map05330(Allograft rejection); map05168(Herpes simplex virus 1 infection); map05169(Epstein-Barr …	ENOG410YKQA(U:Intracellular trafficking, secretion, and vesicular transport)	ENOG410YKQA(antigen processing and presentation of exogenous peptide antigen via MHC class I, TAP-independent)	PF00129.20(MHC_I:Class I Histocompatibility antigen, domains alpha 1 and 2); PF07654.17(C1-set:Immunoglobulin C1-set domain)
gene-LOC100698385	LOC100698385	XP_019206237.1(class I histocompatibility antigen, F10 alpha chain isoform X2 [Oreochromis niloticus])	class I histocompatibility antigen, F10 alpha chain, transcript variant X2	-0.935919	-0.307229	-1.29562	258.44	35.86	41.1	18.765	6574.53	3229.9	2327.68	1243.31	1219.29	2531.86	637.03	765.28	350.66	166.22	47.99	23.73	29.72	52.48	18.13	19.4	1328	0.522709	0.0661889	0.195714	no	down	0.808192	0.456967	0.654776	no	down	0.40736	0.000432916	0.00391749	yes	down	GO:0016021(cellular_component:integral component of membrane)	K06751	MHC1	map05166(Human T-cell leukemia virus 1 infection); map05167(Kaposi sarcoma-associated herpesvirus infection); map05165(Human papillomavirus infection); map05203(Viral carcinogenesis); map05163(Human cytomegalovirus infection); map05320(Autoimmune thyroid disease); map05332(Graft-versus-host disease); map05330(Allograft rejection); map05168(Herpes simplex virus 1 infection); map05169(Epstein-Barr …	ENOG4111K8F(U:Intracellular trafficking, secretion, and vesicular transport)	ENOG4111K8F(antigen processing and presentation of peptide antigen via MHC class I)	PF00129.20(MHC_I:Class I Histocompatibility antigen, domains alpha 1 and 2); PF07654.17(C1-set:Immunoglobulin C1-set domain); PF16497.7(MHC_I_3:MHC-I family domain); PF13927.8(Ig_3:Immunoglobulin domain); PF00047.27(ig:Immunoglobulin domain); PF13895.8(Ig_2:Immunoglobulin domain)
gene-LOC109195038	LOC109195038	XP_019201993.1(class II histocompatibility antigen, B-L beta chain [Oreochromis niloticus])	class II histocompatibility antigen, B-L beta chain	-3.98234	-0.441178	-1.77542	1.32	0.025	0.185	0.065	27.31	45.67	0	4.21	17.75	6.86	3	4.85	0.88	1.76	0	0.05	0.28	0.09	0.05	0.08	1786	0.0632696	0.00462516	0.0278696	yes	down	0.736533	0.676681	0.818152	no	down	0.292109	0.143474	0.311788	no	down	GO:0019882(biological_process:antigen processing and presentation); GO:0042613(cellular_component:MHC class II protein complex); GO:0016021(cellular_component:integral component of membrane); GO:0006955(biological_process:immune response)	K06752	MHC2	map05140(Leishmaniasis); map04514(Cell adhesion molecules); map05164(Influenza A); map05145(Toxoplasmosis); map05310(Asthma); map05332(Graft-versus-host disease); map04659(Th17 cell differentiation); map04658(Th1 and Th2 cell differentiation); map05168(Herpes simplex virus 1 infection); map05169(Epstein-Barr virus infection); map04940(Type I diabetes mellitus); map04145(Phagosome); map04640(Hemat…	ENOG4110T7W(S:Function unknown)	ENOG4110T7W(IGc1)	PF07654.17(C1-set:Immunoglobulin C1-set domain)
gene-LOC106096967	LOC106096967	XP_019201996.1(class II histocompatibility antigen, B-L beta chain [Oreochromis niloticus])	class II histocompatibility antigen, B-L beta chain, transcript variant X3	-2.03547	-0.787358	-2.50342	5.99	0.385	0.665	0.18	72.69	165.33	31	11.79	50.25	14.14	7	9.15	3.23	8.75	0.57	0.2	1.07	0.26	0.15	0.21	1409	0.243928	0.0176213	0.0760318	no	down	0.579404	0.378175	0.583122	no	down	0.176358	0.00418824	0.0242561	yes	down	GO:0019882(biological_process:antigen processing and presentation); GO:0042613(cellular_component:MHC class II protein complex); GO:0016021(cellular_component:integral component of membrane); GO:0006955(biological_process:immune response)	K06752	MHC2	map05140(Leishmaniasis); map04514(Cell adhesion molecules); map05164(Influenza A); map05145(Toxoplasmosis); map05310(Asthma); map05332(Graft-versus-host disease); map04659(Th17 cell differentiation); map04658(Th1 and Th2 cell differentiation); map05168(Herpes simplex virus 1 infection); map05169(Epstein-Barr virus infection); map04940(Type I diabetes mellitus); map04145(Phagosome); map04640(Hemat…	ENOG4110T7W(S:Function unknown)	ENOG4110T7W(IGc1)	PF07654.17(C1-set:Immunoglobulin C1-set domain); PF08205.14(C2-set_2:CD80-like C2-set immunoglobulin domain)
gene-LOC100710202	LOC100710202	XP_025761075.1(class II histocompatibility antigen, B-L beta chain-like [Oreochromis niloticus])	class II histocompatibility antigen, B-L beta chain-like	1.12649	2.19568	2.0737	2.495	1.315	1.945	1.495	16.15	20.47	25.09	37.29	21.35	62.04	29.93	26.21	2	2.99	1.12	1.51	1.15	2.74	1.55	1.44	632	2.18327	0.175502	0.37463	no	up	4.58107	0.010433	0.0475858	yes	up	4.20965	0.0132342	0.0578172	no	up	GO:0019882(biological_process:antigen processing and presentation); GO:0042613(cellular_component:MHC class II protein complex); GO:0016021(cellular_component:integral component of membrane); GO:0006955(biological_process:immune response)	K06752	MHC2	map05140(Leishmaniasis); map04514(Cell adhesion molecules); map05164(Influenza A); map05145(Toxoplasmosis); map05310(Asthma); map05332(Graft-versus-host disease); map04659(Th17 cell differentiation); map04658(Th1 and Th2 cell differentiation); map05168(Herpes simplex virus 1 infection); map05169(Epstein-Barr virus infection); map04940(Type I diabetes mellitus); map04145(Phagosome); map04640(Hemat…	ENOG410YI0S(U:Intracellular trafficking, secretion, and vesicular transport)	ENOG410YI0S(Major histocompatibility complex class II)	PF07654.17(C1-set:Immunoglobulin C1-set domain); PF08205.14(C2-set_2:CD80-like C2-set immunoglobulin domain)
gene-csf3r	csf3r	XP_005455347.1(granulocyte colony-stimulating factor receptor [Oreochromis niloticus])	colony stimulating factor 3 receptor, transcript variant X2	-1.29714	-0.604815	-0.878857	58.335	7.105	7.62	5.675	4595	1940	812	1183	1075	835	421	812	77.35	39.32	6.14	8.07	9.07	6.17	3.71	7.64	3084	0.406931	0.00104996	0.00873962	yes	down	0.657556	0.174622	0.355242	no	down	0.543798	0.0637007	0.179566	no	down	GO:0030225(biological_process:macrophage differentiation); GO:0030224(biological_process:monocyte differentiation); GO:0016021(cellular_component:integral component of membrane); GO:0030223(biological_process:neutrophil differentiation); GO:0035162(biological_process:embryonic hemopoiesis); GO:0060216(biological_process:definitive hemopoiesis); GO:1901534(biological_process:positive regulation of…	K05061	CSF3R, CD114	map04640(Hematopoietic cell lineage); map04060(Cytokine-cytokine receptor interaction); map04151(PI3K-Akt signaling pathway); map04630(JAK-STAT signaling pathway); map05200(Pathways in cancer)	ENOG410XVIU(U:Intracellular trafficking, secretion, and vesicular transport)	ENOG410XVIU(Colony stimulating factor 3 receptor (Granulocyte))	PF06328.13(Lep_receptor_Ig:Ig-like C2-type domain); PF00041.23(fn3:Fibronectin type III domain)
gene-LOC100693084	LOC100693084	XP_003448411.1(complement C1q subcomponent subunit B [Oreochromis niloticus])	complement C1q subcomponent subunit B	-1.66915	-1.77075	-2.55641	268.715	23.39	14.905	7.56	4505	4363	845	1348	667	544	255	295	249.95	287.48	19.15	27.63	17.59	12.22	6.76	8.36	1144	0.314438	1.27866e-09	5.29775e-08	yes	down	0.293057	8.58078e-07	1.97481e-05	yes	down	0.169998	8.56861e-16	6.98303e-14	yes	down	GO:0006958(biological_process:complement activation, classical pathway); GO:0005576(cellular_component:extracellular region)	K03987	C1QB	map05142(Chagas disease); map05150(Staphylococcus aureus infection); map05322(Systemic lupus erythematosus); map05133(Pertussis); map05171(Coronavirus disease - COVID-19); map04610(Complement and coagulation cascades); map05020(Prion disease)	ENOG4110QZ6(S:Function unknown)	ENOG4110QZ6(C1q domain)	PF00386.23(C1q:C1q domain); PF01391.20(Collagen:Collagen triple helix repeat (20 copies))
gene-LOC100692629	LOC100692629	XP_005938913.2(uncharacterized protein LOC102297542 [Haplochromis burtoni])	complement C1q subcomponent subunit C	-1.46156	-1.75621	-2.01127	206.365	21.21	11.8	8.67	4325	4278	964	1489	647	543	378	402	189.5	223.23	17.7	24.72	13.71	9.89	8.1	9.24	1381	0.363101	1.059e-07	3.02925e-06	yes	down	0.296024	8.1963e-07	1.89477e-05	yes	down	0.248054	9.79481e-11	4.35817e-09	yes	down		K03988	C1QG	map05142(Chagas disease); map05150(Staphylococcus aureus infection); map05322(Systemic lupus erythematosus); map05133(Pertussis); map05171(Coronavirus disease - COVID-19); map04610(Complement and coagulation cascades); map05020(Prion disease)	ENOG4111MQB(O:Posttranslational modification, protein turnover, chaperones)	ENOG4111MQB(Complement component 1, q subcomponent)	PF00386.23(C1q:C1q domain); PF01391.20(Collagen:Collagen triple helix repeat (20 copies))
gene-LOC102078117	LOC102078117	XP_005453665.1(complement C1q subcomponent subunit C [Oreochromis niloticus])	complement C1q subcomponent subunit C	-1.64643	-1.96211	-2.27908	95.24	9.03	4.9	3.465	3985	3575	690	1217	447	466	303	264	91.89	98.59	6.97	11.09	5.13	4.67	3.58	3.35	2394	0.31943	6.64048e-09	2.36278e-07	yes	down	0.256652	1.99145e-10	9.64756e-09	yes	down	0.206029	5.65233e-14	3.82914e-12	yes	down	GO:0003824(molecular_function:catalytic activity); GO:0016021(cellular_component:integral component of membrane); GO:0005576(cellular_component:extracellular region); GO:0006596(biological_process:polyamine biosynthetic process)	K03988	C1QG	map05142(Chagas disease); map05150(Staphylococcus aureus infection); map05322(Systemic lupus erythematosus); map05133(Pertussis); map05171(Coronavirus disease - COVID-19); map04610(Complement and coagulation cascades); map05020(Prion disease)	ENOG410YJJD(O:Posttranslational modification, protein turnover, chaperones); ENOG4111MQB(O:Posttranslational modification, protein turnover, chaperones)	ENOG410YJJD(Complement component 1, q subcomponent, A chain); ENOG4111MQB(Complement component 1, q subcomponent)	PF00386.23(C1q:C1q domain); PF01391.20(Collagen:Collagen triple helix repeat (20 copies))
gene-LOC100709119	LOC100709119	XP_039859889.1(complement C1q tumor necrosis factor-related protein 1 isoform X1 [Simochromis diagramma])	complement C1q tumor necrosis factor-related protein 1	-0.320394	-1.61007	-2.46117	7.94	1.835	0.52	0.255	343	373	226	208	62	48	32	16	6.9	8.98	2.01	1.66	0.62	0.42	0.33	0.18	2706	0.800851	0.437598	0.658927	no	down	0.327583	0.00114068	0.00848996	yes	down	0.1816	1.04302e-05	0.00015811	yes	down	GO:0005576(cellular_component:extracellular region)	K19470	C1QTNF1_6_8		ENOG410XQIM(S:Function unknown)	ENOG410XQIM(C1q and tumor necrosis factor related protein)	PF00386.23(C1q:C1q domain); PF01391.20(Collagen:Collagen triple helix repeat (20 copies))
gene-LOC100691700	LOC100691700	XP_003460200.1(complement C1q tumor necrosis factor-related protein 3-like [Oreochromis niloticus])	complement C1q tumor necrosis factor-related protein 3-like	11.1594	3.53834	1.52434	0.03	19.14	0.07	0.015	1	0	1275.29	250.99	4	0.95	0	1	0.06	0	32.49	5.79	0.12	0.02	0	0.03	1035	2287.26	1.28126e-07	3.60915e-06	yes	up	11.6184	0.259742	1	no	up	2.87656	0.759819	1	no	up		K23284	C1QL		ENOG410Z9NG(S:Function unknown)	ENOG410Z9NG(C1Q)	PF00386.23(C1q:C1q domain)
gene-LOC100697720	LOC100697720	XP_003453787.1(complement C1q-like protein 2 [Oreochromis niloticus])	complement C1q-like protein 2	-1.07992	-4.89103	-7.01818	14.715	1.81	0.095	0.02	497	242	179.99	55.95	1	11	0	2	18.62	10.81	2.86	0.76	0.02	0.17	0	0.04	1819	0.473054	0.125433	0.300664	no	down	0.0337019	2.52343e-10	1.20649e-08	yes	down	0.00771469	1.83461e-09	6.42963e-08	yes	down		K23284	C1QL		ENOG410Z9NG(S:Function unknown); ENOG410YB5V(S:Function unknown)	ENOG410Z9NG(C1Q); ENOG410YB5V(C1q and tumor necrosis factor-related)	PF00386.23(C1q:C1q domain)
gene-LOC100702077	LOC100702077	KAG7493258.1(Complement C1q 4 [Solea senegalensis])	complement C1q-like protein 4, transcript variant X1	2.89454	3.6329	0.982654	0.13	0.64	0.33	0.045	16	2	40	58	38	63	8	4	0.23	0.03	0.95	0.33	0.27	0.39	0.06	0.03	3794	7.43607	0.00427503	0.0262114	yes	up	12.4054	0.000175998	0.00188361	yes	up	1.9761	0.550528	0.725279	no	up	GO:0016021(cellular_component:integral component of membrane)	K23284	C1QL		ENOG41102YT(O:Posttranslational modification, protein turnover, chaperones)	ENOG41102YT(Complement component 1, q subcomponent-like 4)	PF00386.23(C1q:C1q domain); PF01391.20(Collagen:Collagen triple helix repeat (20 copies)); PF18573.3(BclA_C:BclA C-terminal domain)
gene-LOC100697699	LOC100697699	XP_003449339.1(complement C2 [Oreochromis niloticus])	complement C2	-1.89024	-1.42674	-1.66408	3.72	0.3	0.28	0.205	181.32	159.66	20.93	52.74	23.37	38	16	22.73	3.62	3.82	0.18	0.42	0.23	0.33	0.16	0.25	2724	0.269762	0.000560215	0.00521075	yes	down	0.371972	0.0103832	0.0474555	yes	down	0.315545	0.00660155	0.0344342	yes	down	GO:0004252(molecular_function:serine-type endopeptidase activity); GO:0045087(biological_process:innate immune response); GO:0006956(biological_process:complement activation); GO:0005615(cellular_component:extracellular space)	K01332	C2	map05171(Coronavirus disease - COVID-19); map05322(Systemic lupus erythematosus); map05150(Staphylococcus aureus infection); map05133(Pertussis); map04610(Complement and coagulation cascades)	COG5640(O:Posttranslational modification, protein turnover, chaperones)	COG5640(protease)	PF00092.30(VWA:von Willebrand factor type A domain); PF00089.28(Trypsin:Trypsin); PF00084.22(Sushi:Sushi repeat (SCR repeat)); PF13519.8(VWA_2:von Willebrand factor type A domain)
gene-LOC100709003	LOC100709003	XP_005458740.1(complement C3 [Oreochromis niloticus])	complement C3	3.24437	2.45368	2.88639	8.105	12.22	5.49	5.33	12.3	9.68	67.39	94.28	17.06	42.36	33.71	25.41	8.94	7.27	11.47	12.97	3.88	7.1	5.86	4.8	6652	9.47661	1.16488e-06	2.59344e-05	yes	up	5.47811	0.00888486	0.0421647	yes	up	7.39419	0.000801558	0.00648011	yes	up	GO:0006956(biological_process:complement activation); GO:0005615(cellular_component:extracellular space); GO:0004866(molecular_function:endopeptidase inhibitor activity)				ENOG410Z78M(S:Function unknown); ENOG410XRED(S:Function unknown)	ENOG410Z78M(complement); ENOG410XRED(Complement component)	PF07678.16(TED_complement:A-macroglobulin TED domain); PF07703.16(A2M_BRD:Alpha-2-macroglobulin bait region domain); PF00207.24(A2M:Alpha-2-macroglobulin family); PF07677.16(A2M_recep:A-macroglobulin receptor binding domain); PF17790.3(MG1:Macroglobulin domain MG1); PF17789.3(MG4:Macroglobulin domain MG4); PF01759.23(NTR:UNC-6/NTR/C345C module); PF01835.21(MG2:MG2 domain); PF17791.3(MG3:Macroglob…
gene-LOC100691651	LOC100691651	XP_013129721.1(LOW QUALITY PROTEIN: complement C3 [Oreochromis niloticus])	complement C3	-1.68714	0.1671	-6.64448	0.61	0.055	0.14	0	77.4	29	12	12	25	29.34	0	0	0.84	0.38	0.06	0.05	0.14	0.14	0	0	4810	0.310542	0.0545351	0.171851	no	down	1.1228	0.833005	0.911501	no	up	0.00999568	0.000478567	0.00424752	yes	down		K03990	C3	map05140(Leishmaniasis); map05167(Kaposi sarcoma-associated herpesvirus infection); map05142(Chagas disease); map05150(Staphylococcus aureus infection); map05203(Viral carcinogenesis); map05152(Tuberculosis); map05322(Systemic lupus erythematosus); map05168(Herpes simplex virus 1 infection); map05134(Legionellosis); map04080(Neuroactive ligand-receptor interaction); map05131(Shigellosis); map0513…	ENOG410ZFKB(S:Function unknown)	ENOG410ZFKB(Anaphylotoxin-like domain)	PF07678.16(TED_complement:A-macroglobulin TED domain); PF17790.3(MG1:Macroglobulin domain MG1); PF00207.24(A2M:Alpha-2-macroglobulin family); PF07703.16(A2M_BRD:Alpha-2-macroglobulin bait region domain); PF17789.3(MG4:Macroglobulin domain MG4); PF17791.3(MG3:Macroglobulin domain MG3); PF01835.21(MG2:MG2 domain); PF01821.20(ANATO:Anaphylotoxin-like domain); PF00927.24(Transglut_C:Transglutaminase …
gene-LOC102082933	LOC102082933	XP_006807537.1(complement component C1q receptor [Neolamprologus brichardi])	complement component C1q receptor	-0.637035	-1.11429	-0.871877	8.55	1.655	0.81	0.84	500	461	177	311	82	132	88	103	8.13	8.97	1.28	2.03	0.67	0.95	0.74	0.94	3289	0.643033	0.0641078	0.191563	no	down	0.461918	0.00553091	0.0293137	yes	down	0.546435	0.0302237	0.105449	no	down	GO:0016021(cellular_component:integral component of membrane); GO:0005509(molecular_function:calcium ion binding)	K06702	CD93		ENOG410ZKXP(U:Intracellular trafficking, secretion, and vesicular transport)	ENOG410ZKXP(molecule)	PF12662.9(cEGF:Complement Clr-like EGF-like); PF14670.8(FXa_inhibition:Coagulation Factor Xa inhibitory site); PF07645.17(EGF_CA:Calcium-binding EGF domain); PF00059.23(Lectin_C:Lectin C-type domain); PF00008.29(EGF:EGF-like domain)
gene-LOC100710343	LOC100710343	XP_005458494.1(complement decay-accelerating factor transmembrane isoform isoform X1 [Oreochromis niloticus])	complement decay-accelerating factor transmembrane isoform, transcript variant X1	0.0915584	1.76303	1.53672	16.765	4.92	12.09	9.77	859	375	439	535	968	919	459	787	22.57	10.96	4.8	5.04	13.11	11.07	6.02	13.52	2312	1.06552	0.826248	0.91758	no	up	3.39411	2.88836e-05	0.000412151	yes	up	2.90135	0.000881408	0.00701145	yes	up	GO:0016021(cellular_component:integral component of membrane)	K04006	DAF, CD55	map04640(Hematopoietic cell lineage); map05416(Viral myocarditis); map04610(Complement and coagulation cascades)	ENOG41113XP(S:Function unknown)	ENOG41113XP(Sushi domain (SCR repeat))	PF00084.22(Sushi:Sushi repeat (SCR repeat))
gene-LOC100692083	LOC100692083	XP_003447819.1(complement factor D [Oreochromis niloticus])	complement factor D	-2.36401	-2.28214	-1.79747	41.295	2.265	1.615	1.96	895.19	599.92	71.66	156.86	62.81	80.54	82.8	70.85	45.96	36.63	1.52	3.01	1.54	1.69	2.05	1.87	1216	0.19425	1.52184e-09	6.15801e-08	yes	down	0.205592	2.37226e-09	9.65427e-08	yes	down	0.287679	3.08117e-06	5.37501e-05	yes	down	GO:0004252(molecular_function:serine-type endopeptidase activity); GO:0007219(biological_process:Notch signaling pathway); GO:0006957(biological_process:complement activation, alternative pathway); GO:0005615(cellular_component:extracellular space)	K01334	CFD	map05171(Coronavirus disease - COVID-19); map05150(Staphylococcus aureus infection); map04610(Complement and coagulation cascades)	COG5640(O:Posttranslational modification, protein turnover, chaperones)	COG5640(protease)	PF00089.28(Trypsin:Trypsin); PF13365.8(Trypsin_2:Trypsin-like peptidase domain)
gene-LOC102081683	LOC102081683	XP_005448660.1(complement receptor type 1 isoform X1 [Oreochromis niloticus])	complement receptor type 1, transcript variant X1	-1.2608	-0.640091	-0.35924	67.13	8.17	8.44	9.01	1868	1736	411	786	589	487	584	442	63.66	70.6	5.99	10.35	9.84	7.04	9.94	8.08	1705	0.417312	6.43998e-05	0.000867363	yes	down	0.641672	0.0781256	0.204777	no	down	0.779575	0.272999	0.47418	no	down					ENOG4111CPD(O:Posttranslational modification, protein turnover, chaperones)	ENOG4111CPD(CD46 molecule, complement regulatory protein)	PF00084.22(Sushi:Sushi repeat (SCR repeat))
gene-LOC100702094	LOC100702094	XP_013127279.1(C-type lectin domain family 10 member A [Oreochromis niloticus])	C-type lectin domain family 10 member A	-1.42587	-1.89558	-2.11324	18.4	2.025	0.99	0.76	1185	669	218	305	124	102.1	49	102	21.96	14.84	1.79	2.26	1.15	0.83	0.47	1.05	2916	0.372195	4.37633e-05	0.000621749	yes	down	0.268765	8.06111e-06	0.000137428	yes	down	0.231128	1.64634e-05	0.000236936	yes	down	GO:0016021(cellular_component:integral component of membrane)	K06721	CLEC10A, CLECSF13, CLECSF14, CD301		ENOG410XPJ1(S:Function unknown); ENOG410ZPWV(S:Function unknown)	ENOG410XPJ1(c-type lectin domain family); ENOG410ZPWV(Lectin C-type domain)	PF00059.23(Lectin_C:Lectin C-type domain); PF03954.16(Lectin_N:Hepatic lectin, N-terminal domain)
gene-LOC100696885	LOC100696885	XP_005477791.1(C-type lectin domain family 10 member A isoform X1 [Oreochromis niloticus])	C-type lectin domain family 10 member A, transcript variant X1	1.34169	1.62432	1.31157	7.495	7.705	5.995	4.22	252.94	200.34	327.91	572.47	305.65	349.94	238.3	169.32	8.04	6.95	5.89	9.52	5.48	6.51	4.56	3.88	2022	2.53448	7.73324e-05	0.00101395	yes	up	3.08297	5.43625e-06	9.93338e-05	yes	up	2.48212	0.00114067	0.00862408	yes	up		K06721	CLEC10A, CLECSF13, CLECSF14, CD301		ENOG410XPJ1(S:Function unknown); ENOG410ZPWV(S:Function unknown)	ENOG410XPJ1(c-type lectin domain family); ENOG410ZPWV(Lectin C-type domain)	PF00059.23(Lectin_C:Lectin C-type domain); PF03954.16(Lectin_N:Hepatic lectin, N-terminal domain); PF14584.8(DUF4446:Protein of unknown function (DUF4446))
gene-LOC102077166	LOC102077166	XP_005477792.3(C-type lectin domain family 10 member A-like [Oreochromis niloticus])	C-type lectin domain family 10 member A-like	4.7977	3.47559	4.81394	0.24	4.55	1.215	2.555	7.2	1	56.15	114.59	35.12	0	69.71	7.73	0.41	0.07	2.81	6.29	2.43	0	4.57	0.54	1157	27.8132	1.42958e-07	3.99043e-06	yes	up	11.1239	0.0759949	0.201053	no	up	28.1282	0.000162761	0.00174667	yes	up	GO:0016021(cellular_component:integral component of membrane); GO:0030246(molecular_function:carbohydrate binding)	K06721	CLEC10A, CLECSF13, CLECSF14, CD301		ENOG410XPJ1(S:Function unknown); ENOG410ZPWV(S:Function unknown)	ENOG410XPJ1(c-type lectin domain family); ENOG410ZPWV(Lectin C-type domain)	PF00059.23(Lectin_C:Lectin C-type domain)
gene-clec3a	clec3a	XP_003442327.1(C-type lectin domain family 3 member A [Oreochromis niloticus])	C-type lectin domain family 3 member A	-1.01657	-1.34181	-1.33316	133.415	18.7	10.125	8.84	1716	2986	663	1242	478	417	501	208	86.93	179.9	13.88	23.52	11.6	8.65	12.24	5.44	1229	0.494291	0.0207825	0.0857984	no	down	0.394526	0.00405791	0.0231032	yes	down	0.396899	0.0126097	0.0558769	no	down	GO:0016021(cellular_component:integral component of membrane); GO:0030246(molecular_function:carbohydrate binding)	K17519	CLEC3A		ENOG410XPJ1(S:Function unknown)	ENOG410XPJ1(c-type lectin domain family)	PF00059.23(Lectin_C:Lectin C-type domain); PF05966.14(Chordopox_A33R:Chordopoxvirus A33R protein)
gene-LOC102076843	LOC102076843	XP_013130508.1(C-type lectin domain family 12 member B isoform X1 [Oreochromis niloticus])	C-type lectin domain family 4 member D, transcript variant X2	-1.56822	-0.868558	-0.766341	7.57	0.755	0.815	0.785	421	167	56	94	93.27	47	50	70.28	10.27	4.87	0.6	0.91	1.13	0.5	0.63	0.94	2237	0.337225	0.002853	0.0191615	yes	down	0.547694	0.172694	0.352535	no	down	0.587907	0.172184	0.351057	no	down	GO:0016021(cellular_component:integral component of membrane)	K17513	CLEC17A		ENOG410XPJ1(S:Function unknown); ENOG4112A58(S:Function unknown)	ENOG410XPJ1(c-type lectin domain family); ENOG4112A58(-)	PF00059.23(Lectin_C:Lectin C-type domain)
gene-LOC100692277	LOC100692277	XP_003450639.1(C-type lectin domain family 4 member E [Oreochromis niloticus])	C-type lectin domain family 4 member E	0.828386	2.10534	2.32466	237.975	120.45	202.72	205.275	16508	2685	11748.5	12299.6	16113.5	20239.4	17619.1	14687.2	398.21	77.74	123.83	117.07	193.63	211.81	217.02	193.53	2287	1.7757	0.195568	0.401381	no	up	4.30298	0.00075087	0.00608972	yes	up	5.00949	0.00014523	0.00158534	yes	up	GO:0016021(cellular_component:integral component of membrane)	K10059	CLEC4E, MINCLE	map05152(Tuberculosis); map04625(C-type lectin receptor signaling pathway)	ENOG410ZFJ6(U:Intracellular trafficking, secretion, and vesicular transport); ENOG410XPJ1(S:Function unknown)	ENOG410ZFJ6(Lectin C-type domain); ENOG410XPJ1(c-type lectin domain family)	PF00059.23(Lectin_C:Lectin C-type domain)
gene-LOC109196494	LOC109196494	XP_019206079.1(C-type lectin domain family 4 member E-like isoform X1 [Oreochromis niloticus])	C-type lectin domain family 4 member E-like, transcript variant X1	2.63141	-0.027281	0.760579	1.61	2.8	0.275	0.44	33.34	16.22	68.48	171.76	5.5	16.96	6.7	22.43	2.08	1.14	1.68	3.92	0.15	0.4	0.19	0.69	1106	6.19629	4.57031e-05	0.000643698	yes	up	0.981268	0.980307	0.990236	no	down	1.69417	0.482724	0.672292	no	up	GO:0016021(cellular_component:integral component of membrane)				ENOG410XPJ1(S:Function unknown); ENOG410YTFW(U:Intracellular trafficking, secretion, and vesicular transport)	ENOG410XPJ1(c-type lectin domain family); ENOG410YTFW(C-type lectin domain family 4 member E)	PF00059.23(Lectin_C:Lectin C-type domain)
gene-LOC109200919	LOC109200919	XP_019212044.1(C-type lectin domain family 4 member E-like isoform X1 [Oreochromis niloticus])	C-type lectin domain family 4 member E-like, transcript variant X1	1.90792	1.38664	1.9858	4.945	10.28	5.085	5.085	32.38	21.82	60.45	97.35	25.6	40.62	17.2	58.8	5.94	3.95	9.78	10.78	4.23	5.94	3.21	6.96	1347	3.75267	0.00151952	0.0116865	yes	up	2.6147	0.0696491	0.189343	no	up	3.96083	0.0232223	0.0872564	no	up	GO:0016021(cellular_component:integral component of membrane)	K10059;K17513	CLEC4E, MINCLE;CLEC17A	map05152(Tuberculosis); map04625(C-type lectin receptor signaling pathway)	ENOG410XPJ1(S:Function unknown); ENOG410YTFW(U:Intracellular trafficking, secretion, and vesicular transport)	ENOG410XPJ1(c-type lectin domain family); ENOG410YTFW(C-type lectin domain family 4 member E)	PF00059.23(Lectin_C:Lectin C-type domain)
gene-LOC106097786	LOC106097786	XP_039458920.1(C-type lectin domain family 4 member M-like [Oreochromis aureus])	C-type lectin domain family 4 member M	-1.50895	-3.21153	-3.45194	3.37	0.31	0.07	0.055	46.05	97.18	26.97	9.66	6.68	0	3.87	1.17	1.92	4.82	0.47	0.15	0.14	0	0.08	0.03	1439	0.351367	0.10474	0.26664	no	down	0.107953	0.0159446	0.0651325	no	down	0.0913825	0.0037977	0.0225835	yes	down	GO:0016021(cellular_component:integral component of membrane)	K17513	CLEC17A		ENOG410XPJ1(S:Function unknown)	ENOG410XPJ1(c-type lectin domain family)
gene-LOC100711060	LOC100711060	XP_019204163.1(C-type lectin domain family 4 member M [Oreochromis niloticus])	C-type lectin domain family 4 member M	-2.01503	-2.14214	-2.2571	25.425	2.11	1.255	1.02	1183.47	562.09	125.52	202.45	87.71	91.7	58.81	69.45	31.07	19.78	1.73	2.49	1.28	1.23	0.86	1.18	1583	0.247409	7.48932e-07	1.76072e-05	yes	down	0.226543	1.01917e-06	2.30082e-05	yes	down	0.209193	4.12927e-07	8.89064e-06	yes	down	GO:0016021(cellular_component:integral component of membrane)	K17513	CLEC17A		ENOG410XPJ1(S:Function unknown)	ENOG410XPJ1(c-type lectin domain family)	PF00059.23(Lectin_C:Lectin C-type domain)
gene-LOC109195855	LOC109195855	XP_019204162.1(C-type lectin domain family 4 member M [Oreochromis niloticus])	C-type lectin domain family 4 member M	-2.47581	-6.98273	-1.15612	2.46	0.125	0	0.185	75.06	28.26	5.21	8.86	0	0	6.3	9.51	3.4	1.52	0.1	0.15	0	0	0.14	0.23	1344	0.179765	0.00950535	0.0482279	yes	down	0.00790658	0.000196795	0.00206472	yes	down	0.448718	0.256934	0.456527	no	down	GO:0016021(cellular_component:integral component of membrane)	K17513	CLEC17A		ENOG410XPJ1(S:Function unknown); ENOG411018J(S:Function unknown)	ENOG410XPJ1(c-type lectin domain family); ENOG411018J(c-type lectin domain family)	PF00059.23(Lectin_C:Lectin C-type domain)
gene-LOC102082606	LOC102082606	XP_013131733.1(C-type lectin domain family 4 member M isoform X1 [Oreochromis niloticus])	C-type lectin domain family 4 member M, transcript variant X1	-1.17909	-1.84859	-2.17989	35.455	4.15	1.815	1.3	671.28	710.24	191.93	286.75	67.61	118.76	61.39	50.61	32.08	38.83	3.51	4.79	1.43	2.2	1.4	1.2	1289	0.441629	0.000431356	0.00420257	yes	down	0.277663	8.08305e-06	0.000137715	yes	down	0.220693	1.68939e-07	3.96238e-06	yes	down		K06563	CLEC4M, DC-SIGN2, CD209, CD299	map05152(Tuberculosis); map04145(Phagosome); map05162(Measles); map04625(C-type lectin receptor signaling pathway)	ENOG410XPJ1(S:Function unknown)	ENOG410XPJ1(c-type lectin domain family)	PF00059.23(Lectin_C:Lectin C-type domain)
gene-LOC109194520	LOC109194520	XP_019215236.1(CD209 antigen isoform X1 [Oreochromis niloticus])	C-type lectin domain family 4 member M, transcript variant X1	-1.87345	-2.73282	-2.21459	1.855	0.145	0.055	0.07	70.51	91	13.71	20.5	4.08	7.81	8.68	4.12	1.45	2.26	0.12	0.17	0.04	0.07	0.09	0.05	2685	0.27292	0.00654025	0.0362348	yes	down	0.150432	0.00216407	0.0140887	yes	down	0.215448	0.0161914	0.0672103	no	down		K10060	CLEC4F, CLECSF13		ENOG410XPJ1(S:Function unknown); ENOG410ZN8P(S:Function unknown)	ENOG410XPJ1(c-type lectin domain family); ENOG410ZN8P(Lectin C-type domain)	PF00059.23(Lectin_C:Lectin C-type domain); PF14662.8(KASH_CCD:Coiled-coil region of CCDC155 or KASH); PF17675.3(APG6_N:Apg6 coiled-coil region)
gene-LOC100696287	LOC100696287	XP_003450736.1(C-type lectin domain family 4 member A isoform X2 [Oreochromis niloticus])	C-type lectin domain family 6 member A, transcript variant X2	-0.66812	-0.953428	-1.67554	81.71	15.155	8.505	4.565	2686.21	3585.07	1263.23	1872.2	764.87	790.88	359.44	370.93	62.91	100.51	12.98	17.33	8.95	8.06	4.33	4.8	2416	0.629326	0.0541467	0.17088	no	down	0.516404	0.0123211	0.0539275	no	down	0.313049	8.66478e-06	0.000133497	yes	down	GO:0016021(cellular_component:integral component of membrane)	K17515	CLEC9A, CD370		ENOG410XPJ1(S:Function unknown); ENOG410ZEZX(S:Function unknown); ENOG410YY5V(S:Function unknown)	ENOG410XPJ1(c-type lectin domain family); ENOG410ZEZX(Lectin C-type domain); ENOG410YY5V(Lectin C-type domain)	PF00059.23(Lectin_C:Lectin C-type domain)
gene-LOC109196069	LOC109196069	XP_019204809.1(C-type lectin lectoxin-Enh2-like [Oreochromis niloticus])	C-type lectin lectoxin-Enh2-like	3.90756	2.85939	3.37253	8.015	7.105	3.07	2.69	4.05	1.28	37.04	13.59	5.28	11.91	9.97	7.5	12.18	3.85	10.75	3.46	2.75	3.39	2.98	2.4	563	15.007	0.00367721	0.023244	yes	up	7.25709	0.0905454	0.227143	no	up	10.357	0.031872	0.109341	no	up							PF00059.23(Lectin_C:Lectin C-type domain)
gene-LOC100707345	LOC100707345	XP_003443364.1(C-X-C chemokine receptor type 2 [Oreochromis niloticus])	C-X-C chemokine receptor type 2	-1.5773	-0.929453	-2.57834	1.845	0.18	0.195	0.06	151.91	129.11	39.16	31.17	47.6	17.89	6.25	11.36	1.83	1.86	0.21	0.15	0.29	0.1	0.04	0.08	4350	0.335109	0.00517868	0.0303345	yes	down	0.525057	0.201768	0.390734	no	down	0.167434	0.000520082	0.00454069	yes	down	GO:0004950(molecular_function:chemokine receptor activity); GO:0016021(cellular_component:integral component of membrane); GO:0016494(molecular_function:C-X-C chemokine receptor activity); GO:0006935(biological_process:chemotaxis)	K05050	CXCR2, IL8RB, CD182	map05163(Human cytomegalovirus infection); map05120(Epithelial cell signaling in Helicobacter pylori infection); map04061(Viral protein interaction with cytokine and cytokine receptor); map04060(Cytokine-cytokine receptor interaction); map04072(Phospholipase D signaling pathway); map04062(Chemokine signaling pathway); map04144(Endocytosis)	ENOG410Y9Y6(U:Intracellular trafficking, secretion, and vesicular transport)	ENOG410Y9Y6(chemokine (C-X-C motif) receptor)	PF00001.23(7tm_1:7 transmembrane receptor (rhodopsin family))
gene-LOC109196745	LOC109196745	XP_019206680.1(C-X-C chemokine receptor type 2-like [Oreochromis niloticus])	C-X-C chemokine receptor type 2-like, transcript variant X2	-2.14087	-1.71224	-1.71512	5.955	0.415	0.365	0.33	302.29	230.94	21.02	78.06	42.08	32.78	12	45.7	6.11	5.8	0.19	0.64	0.43	0.3	0.13	0.53	2740	0.226743	0.000216631	0.00241341	yes	down	0.305185	0.000896224	0.00701167	yes	down	0.304577	0.0140796	0.0605023	no	down		K05050	CXCR2, IL8RB, CD182	map05163(Human cytomegalovirus infection); map05120(Epithelial cell signaling in Helicobacter pylori infection); map04061(Viral protein interaction with cytokine and cytokine receptor); map04060(Cytokine-cytokine receptor interaction); map04072(Phospholipase D signaling pathway); map04062(Chemokine signaling pathway); map04144(Endocytosis)	ENOG410XRW9(U:Intracellular trafficking, secretion, and vesicular transport)	ENOG410XRW9(Receptor)	PF00001.23(7tm_1:7 transmembrane receptor (rhodopsin family))
gene-LOC109204161	LOC109204161	XP_025767286.1(C-X-C chemokine receptor type 3 isoform X1 [Oreochromis niloticus])	C-X-C chemokine receptor type 3, transcript variant X1	-1.05541	-0.866051	-1.96585	11.13	1.59	1.205	0.485	281.67	331.07	58.11	187.82	64.23	100.44	31.8	26.39	9.21	13.05	0.82	2.36	1.03	1.38	0.51	0.46	1832	0.481161	0.0510298	0.163501	no	down	0.548647	0.0637969	0.177762	no	down	0.255989	0.000189578	0.00198378	yes	down	GO:0006935(biological_process:chemotaxis); GO:0016021(cellular_component:integral component of membrane); GO:0002685(biological_process:regulation of leukocyte migration); GO:0006954(biological_process:inflammatory response); GO:0016494(molecular_function:C-X-C chemokine receptor activity); GO:0001525(biological_process:angiogenesis)	K04188	CXCR3, GPR9, CD183	map04060(Cytokine-cytokine receptor interaction); map04061(Viral protein interaction with cytokine and cytokine receptor); map04062(Chemokine signaling pathway)	ENOG410YWPA(U:Intracellular trafficking, secretion, and vesicular transport)	ENOG410YWPA(chemokine (C-X-C motif) receptor)	PF00001.23(7tm_1:7 transmembrane receptor (rhodopsin family)); PF10320.11(7TM_GPCR_Srsx:Serpentine type 7TM GPCR chemoreceptor Srsx)
gene-LOC100702768	LOC100702768	XP_003458849.2(C-X-C chemokine receptor type 3-2 [Oreochromis niloticus])	C-X-C chemokine receptor type 3-2	-1.71333	-1.78122	-2.43652	34.595	3.075	1.95	1.125	860	964	157	288	152	94	59	65	29.93	39.26	2.38	3.77	2.53	1.37	1.04	1.21	1643	0.304955	2.04596e-06	4.26711e-05	yes	down	0.290937	0.000182626	0.00193772	yes	down	0.184728	2.22022e-09	7.66299e-08	yes	down	GO:0002281(biological_process:macrophage activation involved in immune response); GO:0016021(cellular_component:integral component of membrane); GO:0009617(biological_process:response to bacterium); GO:0004950(molecular_function:chemokine receptor activity); GO:0048246(biological_process:macrophage chemotaxis); GO:0002522(biological_process:leukocyte migration involved in immune response)	K04188	CXCR3, GPR9, CD183	map04060(Cytokine-cytokine receptor interaction); map04061(Viral protein interaction with cytokine and cytokine receptor); map04062(Chemokine signaling pathway)	ENOG410XRW9(U:Intracellular trafficking, secretion, and vesicular transport)	ENOG410XRW9(Receptor)	PF00001.23(7tm_1:7 transmembrane receptor (rhodopsin family))
gene-LOC100693032	LOC100693032	XP_004565457.2(C-X-C chemokine receptor type 4 isoform X1 [Maylandia zebra])	C-X-C chemokine receptor type 4, transcript variant X1	-1.15993	-1.44821	-2.3701	6.545	0.84	0.47	0.215	196	147	46	73	32	26	17	7	6.91	6.18	0.69	0.99	0.55	0.39	0.3	0.13	1654	0.447534	0.0114625	0.0555548	no	down	0.366477	0.011696	0.0518879	no	down	0.193432	0.000734489	0.00602128	yes	down	GO:0048703(biological_process:embryonic viscerocranium morphogenesis); GO:0001570(biological_process:vasculogenesis); GO:0004930(molecular_function:G-protein coupled receptor activity); GO:0016021(cellular_component:integral component of membrane); GO:0000902(biological_process:cell morphogenesis); GO:0060271(biological_process:cilium assembly); GO:0008283(biological_process:cell proliferation); …	K04189	CXCR4, CD184	map05170(Human immunodeficiency virus 1 infection); map04672(Intestinal immune network for IgA production); map05163(Human cytomegalovirus infection); map05200(Pathways in cancer); map04360(Axon guidance); map04020(Calcium signaling pathway); map04670(Leukocyte transendothelial migration); map04060(Cytokine-cytokine receptor interaction); map04061(Viral protein interaction with cytokine and cytok…	ENOG410XRW9(U:Intracellular trafficking, secretion, and vesicular transport)	ENOG410XRW9(Receptor)	PF00001.23(7tm_1:7 transmembrane receptor (rhodopsin family))
gene-LOC100700788	LOC100700788	XP_003459070.2(C-X-C motif chemokine 10 [Oreochromis niloticus])	C-X-C motif chemokine 10	-0.645247	-2.25368	-2.37534	36.88	4.875	1.13	0.85	89.13	183.29	52.6	88.61	8.86	19.97	12.55	7.26	21.98	51.78	3.83	5.92	0.82	1.44	1.06	0.64	454	0.639384	0.301527	0.526968	no	down	0.209688	0.00419207	0.0237136	yes	down	0.192731	0.00414483	0.0240787	yes	down	GO:0006955(biological_process:immune response); GO:0005615(cellular_component:extracellular space); GO:0008009(molecular_function:chemokine activity)	K12671	CXCL10, IP10	map05164(Influenza A); map05171(Coronavirus disease - COVID-19); map04657(IL-17 signaling pathway); map05160(Hepatitis C); map04668(TNF signaling pathway); map05169(Epstein-Barr virus infection); map04622(RIG-I-like receptor signaling pathway); map04623(Cytosolic DNA-sensing pathway); map04620(Toll-like receptor signaling pathway); map04060(Cytokine-cytokine receptor interaction); map04061(Viral …	ENOG410ZTJK(U:Intracellular trafficking, secretion, and vesicular transport)	ENOG410ZTJK(Chemokine C-X-C motif ligand 10)	PF00048.22(IL8:Small cytokines (intecrine/chemokine), interleukin-8 like)
gene-LOC100700523	LOC100700523	XP_003459069.2(C-X-C motif chemokine 10 [Oreochromis niloticus])	C-X-C motif chemokine 10	-0.655448	-2.15544	-2.88608	23.945	3.72	0.955	0.48	108.87	169.71	42.4	105.39	7.14	25.03	1.45	12.74	17.66	30.23	2.34	5.1	0.44	1.47	0.11	0.85	638	0.634878	0.277186	0.501507	no	down	0.224465	0.00602344	0.0312847	yes	down	0.135271	0.00453987	0.0258153	yes	down	GO:0006955(biological_process:immune response); GO:0005615(cellular_component:extracellular space); GO:0008009(molecular_function:chemokine activity)	K12671	CXCL10, IP10	map05164(Influenza A); map05171(Coronavirus disease - COVID-19); map04657(IL-17 signaling pathway); map05160(Hepatitis C); map04668(TNF signaling pathway); map05169(Epstein-Barr virus infection); map04622(RIG-I-like receptor signaling pathway); map04623(Cytosolic DNA-sensing pathway); map04620(Toll-like receptor signaling pathway); map04060(Cytokine-cytokine receptor interaction); map04061(Viral …	ENOG410ZTJK(U:Intracellular trafficking, secretion, and vesicular transport)	ENOG410ZTJK(Chemokine C-X-C motif ligand 10)	PF00048.22(IL8:Small cytokines (intecrine/chemokine), interleukin-8 like)
gene-LOC109204576	LOC109204576	XP_019221373.1(C-X-C motif chemokine 10 [Oreochromis niloticus])	C-X-C motif chemokine 10	-0.712102	-3.43491	-7.38069	23.31	3.1	0.325	0	75.69	90.38	7.98	80.79	6.29	0.53	0	0	19.71	26.91	0.6	5.6	0.61	0.04	0	0	443	0.61043	0.447569	0.666795	no	down	0.0924674	0.00129478	0.00937547	yes	down	0.00600056	1.9378e-05	0.000272841	yes	down	GO:0006952(biological_process:defense response); GO:0006955(biological_process:immune response); GO:0005615(cellular_component:extracellular space); GO:0008009(molecular_function:chemokine activity)	K10032	CXCL13	map04060(Cytokine-cytokine receptor interaction); map04061(Viral protein interaction with cytokine and cytokine receptor); map04062(Chemokine signaling pathway)	ENOG4110S46(S:Function unknown)	ENOG4110S46(SCY)	PF00048.22(IL8:Small cytokines (intecrine/chemokine), interleukin-8 like)
gene-LOC100708387	LOC100708387	XP_019222568.1(C-X-C motif chemokine 10 isoform X1 [Oreochromis niloticus])	C-X-C motif chemokine 10, transcript variant X1	-0.987708	-1.51819	-0.625593	41.555	4.87	2.36	3.71	283.36	210.58	75.38	117.54	31.51	50.46	50.06	65.04	44.56	38.55	4.02	5.72	2.06	2.66	3.14	4.28	569	0.504278	0.0136421	0.0631587	no	down	0.349124	0.00199754	0.0132066	yes	down	0.648154	0.192462	0.378068	no	down	GO:0006955(biological_process:immune response); GO:0005615(cellular_component:extracellular space); GO:0008009(molecular_function:chemokine activity)	K12671;K10030	CXCL10, IP10;IL8, CXCL8	map05167(Kaposi sarcoma-associated herpesvirus infection); map05164(Influenza A); map04657(IL-17 signaling pathway); map05163(Human cytomegalovirus infection); map05160(Hepatitis C); map05161(Hepatitis B); map05219(Bladder cancer); map05169(Epstein-Barr virus infection); map04218(Cellular senescence); map05142(Chagas disease); map04072(Phospholipase D signaling pathway); map05144(Malaria); map051…	ENOG41119TT(S:Function unknown); ENOG410Z1BP(O:Posttranslational modification, protein turnover, chaperones)	ENOG41119TT(SCY); ENOG410Z1BP(IL-8 is a chemotactic factor that attracts neutrophils, basophils, and T-cells, but not monocytes. It is also involved in neutrophil activation. It is released from several cell types in response to an inflammatory stimulus)	PF00048.22(IL8:Small cytokines (intecrine/chemokine), interleukin-8 like)
gene-LOC109204854	LOC109204854	XP_019222561.1(C-X-C motif chemokine 10 isoform X1 [Oreochromis niloticus])	C-X-C motif chemokine 10, transcript variant X1	-1.26077	-2.00745	-2.46464	209.19	18.23	8.17	4.845	1146.65	1786.25	343.58	654.63	127.07	238.12	90.46	108.75	133.38	285	13.21	23.25	6.2	10.14	4.01	5.68	724	0.41732	0.00287203	0.0192473	yes	down	0.248712	1.33234e-05	0.0002132	yes	down	0.181163	4.9071e-08	1.30447e-06	yes	down	GO:0006955(biological_process:immune response); GO:0005615(cellular_component:extracellular space); GO:0008009(molecular_function:chemokine activity)	K12671;K10030	CXCL10, IP10;IL8, CXCL8	map05167(Kaposi sarcoma-associated herpesvirus infection); map05164(Influenza A); map04657(IL-17 signaling pathway); map05163(Human cytomegalovirus infection); map05160(Hepatitis C); map05161(Hepatitis B); map05219(Bladder cancer); map05169(Epstein-Barr virus infection); map04218(Cellular senescence); map05142(Chagas disease); map04072(Phospholipase D signaling pathway); map05144(Malaria); map051…	ENOG41119TT(S:Function unknown); ENOG410Z1BP(O:Posttranslational modification, protein turnover, chaperones)	ENOG41119TT(SCY); ENOG410Z1BP(IL-8 is a chemotactic factor that attracts neutrophils, basophils, and T-cells, but not monocytes. It is also involved in neutrophil activation. It is released from several cell types in response to an inflammatory stimulus)	PF00048.22(IL8:Small cytokines (intecrine/chemokine), interleukin-8 like)
gene-LOC109194378	LOC109194378	XP_019222559.1(C-X-C motif chemokine 10 isoform X1 [Oreochromis niloticus])	C-X-C motif chemokine 10, transcript variant X1	-1.8522	-1.62316	-1.8032	46.485	3.355	2.765	2.175	1286.98	602.17	155.7	240.21	115.41	169.42	100.48	90.21	58.96	34.01	2.8	3.91	2.4	3.13	2.21	2.14	1405	0.27697	4.40319e-06	8.47552e-05	yes	down	0.324624	0.000142779	0.00159121	yes	down	0.286538	2.67712e-05	0.000363984	yes	down	GO:0006955(biological_process:immune response); GO:0005615(cellular_component:extracellular space); GO:0008009(molecular_function:chemokine activity)	K12671;K10030	CXCL10, IP10;IL8, CXCL8	map05167(Kaposi sarcoma-associated herpesvirus infection); map05164(Influenza A); map04657(IL-17 signaling pathway); map05163(Human cytomegalovirus infection); map05160(Hepatitis C); map05161(Hepatitis B); map05219(Bladder cancer); map05169(Epstein-Barr virus infection); map04218(Cellular senescence); map05142(Chagas disease); map04072(Phospholipase D signaling pathway); map05144(Malaria); map051…	ENOG41119TT(S:Function unknown); ENOG410Z1BP(O:Posttranslational modification, protein turnover, chaperones)	ENOG41119TT(SCY); ENOG410Z1BP(IL-8 is a chemotactic factor that attracts neutrophils, basophils, and T-cells, but not monocytes. It is also involved in neutrophil activation. It is released from several cell types in response to an inflammatory stimulus)	PF00048.22(IL8:Small cytokines (intecrine/chemokine), interleukin-8 like)
gene-cxcl14	cxcl14	XP_003443444.2(C-X-C motif chemokine 14 [Oreochromis niloticus])	C-X-C motif chemokine ligand 14	-0.533557	-1.49955	-1.26685	6.495	1.275	0.43	0.52	184	294	126	131	36	47	18	56	4.87	8.12	1.32	1.23	0.42	0.44	0.25	0.79	1857	0.690849	0.292844	0.518032	no	down	0.353664	0.0089951	0.0426136	yes	down	0.415565	0.0753845	0.202039	no	down	GO:0006955(biological_process:immune response); GO:0005615(cellular_component:extracellular space); GO:0008009(molecular_function:chemokine activity)	K10033	CXCL14, SCYB14	map04060(Cytokine-cytokine receptor interaction); map04061(Viral protein interaction with cytokine and cytokine receptor); map04062(Chemokine signaling pathway)	ENOG4111XWS(U:Intracellular trafficking, secretion, and vesicular transport)	ENOG4111XWS(Chemokine (C-X-C motif) ligand 14)	PF00048.22(IL8:Small cytokines (intecrine/chemokine), interleukin-8 like)
gene-LOC109196543	LOC109196543	XP_019206275.1(cytotoxic T-lymphocyte protein 4-like [Oreochromis niloticus])	cytotoxic T-lymphocyte protein 4-like, transcript variant X2	-1.9675	-5.7065	-1.82986	2.49	0.19	0.01	0.12	72.03	39.5	2.19	21.65	0	1.18	0	11.09	3.01	1.97	0.04	0.34	0	0.02	0	0.24	1438	0.255697	0.0657461	0.19482	no	down	0.0191502	0.00104745	0.00795259	yes	down	0.281292	0.192115	0.377714	no	down	GO:0016021(cellular_component:integral component of membrane); GO:0042129(biological_process:regulation of T cell proliferation)	K06538	CTLA4, CD152	map04514(Cell adhesion molecules); map05320(Autoimmune thyroid disease); map05323(Rheumatoid arthritis); map04660(T cell receptor signaling pathway)	ENOG410YUQR(U:Intracellular trafficking, secretion, and vesicular transport)	ENOG410YUQR(Cytotoxic T-lymphocyte-associated protein 4)	PF15910.7(V-set_2:ICOS V-set domain); PF07686.19(V-set:Immunoglobulin V-set domain)
gene-LOC112846436	LOC112846436	XP_025761747.1(Fc receptor-like B isoform X1 [Oreochromis niloticus])	Fc receptor-like B, transcript variant X1	2.33425	2.2377	2.62	0.72	0.945	0.615	0.695	20.37	15.52	60.6	78.18	28.11	53.67	41.64	37.84	0.72	0.72	0.88	1.01	0.46	0.77	0.7	0.69	1388	5.04289	0.000303632	0.00316513	yes	up	4.71644	0.00395517	0.0226226	yes	up	6.1475	0.000341056	0.00322968	yes	up					ENOG41114SY(S:Function unknown)	ENOG41114SY(IG)	PF13927.8(Ig_3:Immunoglobulin domain)
gene-LOC106096830	LOC106096830	XP_030581206.1(low affinity immunoglobulin gamma Fc region receptor II-like [Archocentrus centrarchus])	Fc receptor-like protein 4, transcript variant X1	2.24344	2.47832	1.95428	0.795	1.285	1.15	0.69	34.07	23.23	126.61	63.77	41.03	113.73	35.33	44.18	0.86	0.73	1.81	0.76	0.67	1.63	0.6	0.78	2850	4.73524	0.00172074	0.0128282	yes	up	5.57247	0.000347043	0.00328076	yes	up	3.87522	0.00580738	0.0311855	yes	up
gene-LOC109198766	LOC109198766	XP_025760543.1(Fc receptor-like protein 5 [Oreochromis niloticus])	Fc receptor-like protein 5	2.34743	2.00804	2.30896	4.795	9.935	5.985	5.465	29.15	18.62	63.53	127.6	29.47	64.4	38.86	45.85	5.55	4.04	7.03	12.84	4.76	7.21	4.98	5.95	3450	5.08916	0.000110206	0.0013729	yes	up	4.02236	0.00742665	0.0366832	yes	up	4.95526	0.00104817	0.008036	yes	up		K06727	FCRL, IRTA, CD307		ENOG4110RJG(S:Function unknown); ENOG410YSQG(U:Intracellular trafficking, secretion, and vesicular transport)	ENOG4110RJG(IG_like); ENOG410YSQG(immunoglobulin superfamily member 1)	PF13927.8(Ig_3:Immunoglobulin domain); PF13895.8(Ig_2:Immunoglobulin domain); PF00047.27(ig:Immunoglobulin domain); PF16680.7(Ig_4:T-cell surface glycoprotein CD3 delta chain); PF07686.19(V-set:Immunoglobulin V-set domain); PF07679.18(I-set:Immunoglobulin I-set domain)
gene-LOC102083027	LOC102083027	XP_025761429.1(Fc receptor-like protein 5 [Oreochromis niloticus])	Fc receptor-like protein 5	1.7338	1.70593	2.01221	77.21	37.295	28.88	21.915	111.72	49.49	184.44	212.4	102.61	138.53	125.71	102.47	101.15	53.27	36.78	37.81	30.75	27.01	24.1	19.73	2888	3.32602	0.000569746	0.00528699	yes	up	3.26239	0.00160313	0.0110807	yes	up	4.034	0.000178289	0.00188515	yes	up		K06727	FCRL, IRTA, CD307		ENOG410ZT7K(U:Intracellular trafficking, secretion, and vesicular transport)	ENOG410ZT7K(Killer cell immunoglobulin-like receptor, three domains, long cytoplasmic tail)	PF13895.8(Ig_2:Immunoglobulin domain); PF13927.8(Ig_3:Immunoglobulin domain); PF00047.27(ig:Immunoglobulin domain); PF16681.7(Ig_5:Ig-like domain on T-cell surface glycoprotein CD3 epsilon chain); PF07686.19(V-set:Immunoglobulin V-set domain); PF14683.8(CBM-like:Polysaccharide lyase family 4, domain III)
gene-LOC100705618	LOC100705618	XP_005458569.3(Fc receptor-like protein 5 isoform X1 [Oreochromis niloticus])	Fc receptor-like protein 5, transcript variant X1	1.09361	1.91081	0.787321	0.9	0.535	0.67	0.265	33.4	38.58	68.16	46.21	59.29	70.58	29	16.63	0.75	1.05	0.66	0.41	0.66	0.68	0.33	0.2	2482	2.13407	0.124802	0.299773	no	up	3.76019	0.00213605	0.0139329	yes	up	1.72587	0.344068	0.548632	no	up	GO:0016021(cellular_component:integral component of membrane); GO:0005886(cellular_component:plasma membrane)	K06727	FCRL, IRTA, CD307				PF13927.8(Ig_3:Immunoglobulin domain); PF13895.8(Ig_2:Immunoglobulin domain); PF00047.27(ig:Immunoglobulin domain); PF07679.18(I-set:Immunoglobulin I-set domain); PF17736.3(Ig_C17orf99:C17orf99 Ig domain)
gene-LOC106097686	LOC106097686	XP_025760725.1(hemicentin-2 isoform X1 [Oreochromis niloticus])	Fc receptor-like protein 5, transcript variant X1	-0.812055	-1.45902	-1.70234	10.795	1.53	0.485	0.26	201.13	167.79	57.37	108.65	26.3	38.31	18.33	23.23	14.23	7.36	0.95	2.11	0.37	0.6	0.22	0.3	3727	0.56957	0.0714213	0.206666	no	down	0.36374	0.00628302	0.0323402	yes	down	0.307286	0.00376157	0.0224029	yes	down		K06727	FCRL, IRTA, CD307		ENOG410ZT7K(U:Intracellular trafficking, secretion, and vesicular transport)	ENOG410ZT7K(Killer cell immunoglobulin-like receptor, three domains, long cytoplasmic tail)	PF13895.8(Ig_2:Immunoglobulin domain); PF13927.8(Ig_3:Immunoglobulin domain); PF07686.19(V-set:Immunoglobulin V-set domain); PF14683.8(CBM-like:Polysaccharide lyase family 4, domain III)
gene-LOC100704472	LOC100704472	XP_025758228.1(H-2 class I histocompatibility antigen, Q9 alpha chain [Oreochromis niloticus])	H-2 class I histocompatibility antigen, Q9 alpha chain	2.42862	1.8383	1.60428	10.645	16.715	7.175	5.425	574.88	347.77	1129.96	2825.62	672.27	867.49	312.64	679.22	12.51	8.78	10.11	23.32	6.8	7.55	3.22	7.63	2488	5.38379	1.33392e-09	5.48569e-08	yes	up	3.57588	5.22382e-08	1.61677e-06	yes	up	3.04043	0.000730128	0.00599315	yes	up	GO:0016021(cellular_component:integral component of membrane)	K06751	MHC1	map05166(Human T-cell leukemia virus 1 infection); map05167(Kaposi sarcoma-associated herpesvirus infection); map05165(Human papillomavirus infection); map05203(Viral carcinogenesis); map05163(Human cytomegalovirus infection); map05320(Autoimmune thyroid disease); map05332(Graft-versus-host disease); map05330(Allograft rejection); map05168(Herpes simplex virus 1 infection); map05169(Epstein-Barr …	ENOG4111K8F(U:Intracellular trafficking, secretion, and vesicular transport)	ENOG4111K8F(antigen processing and presentation of peptide antigen via MHC class I)	PF00129.20(MHC_I:Class I Histocompatibility antigen, domains alpha 1 and 2); PF07654.17(C1-set:Immunoglobulin C1-set domain); PF13927.8(Ig_3:Immunoglobulin domain); PF09716.12(ETRAMP:Malarial early transcribed membrane protein (ETRAMP))
gene-LOC109201950	LOC109201950	XP_019213566.1(H-2 class II histocompatibility antigen, A-Q alpha chain-like [Oreochromis niloticus])	H-2 class II histocompatibility antigen, A-Q alpha chain-like	-0.61916	-5.53662	-7.65839	4.6	0.89	0.02	0	47.15	144.52	21.75	87.73	2	0	0	0	1.98	7.22	0.38	1.4	0.04	0	0	0	1431	0.65105	0.471448	0.687054	no	down	0.0215432	0.000103853	0.0012177	yes	down	0.00494987	1.79039e-05	0.000255245	yes	down	GO:0002504(biological_process:antigen processing and presentation of peptide or polysaccharide antigen via MHC class II); GO:0019882(biological_process:antigen processing and presentation); GO:0016021(cellular_component:integral component of membrane); GO:0042613(cellular_component:MHC class II protein complex); GO:0002250(biological_process:adaptive immune response); GO:0006955(biological_proces…	K06752	MHC2	map05140(Leishmaniasis); map04514(Cell adhesion molecules); map05164(Influenza A); map05145(Toxoplasmosis); map05310(Asthma); map05332(Graft-versus-host disease); map04659(Th17 cell differentiation); map04658(Th1 and Th2 cell differentiation); map05168(Herpes simplex virus 1 infection); map05169(Epstein-Barr virus infection); map04940(Type I diabetes mellitus); map04145(Phagosome); map04640(Hemat…	ENOG4110RBT(S:Function unknown)	ENOG4110RBT(IGc1)	PF07654.17(C1-set:Immunoglobulin C1-set domain); PF00993.22(MHC_II_alpha:Class II histocompatibility antigen, alpha domain); PF13927.8(Ig_3:Immunoglobulin domain); PF13895.8(Ig_2:Immunoglobulin domain)
gene-LOC100692000	LOC100692000	XP_005453674.1(H-2 class II histocompatibility antigen, A-U alpha chain [Oreochromis niloticus])	H-2 class II histocompatibility antigen, A-U alpha chain	-0.721401	-1.4626	-1.85843	8.345	1.43	0.59	0.39	118.07	181.58	50.86	97	20.08	34.16	16	15	5.9	10.79	1.05	1.81	0.48	0.7	0.39	0.39	1243	0.606508	0.195648	0.401434	no	down	0.362838	0.0249909	0.0904669	no	down	0.275776	0.00779569	0.0392458	yes	down	GO:0019882(biological_process:antigen processing and presentation); GO:0042613(cellular_component:MHC class II protein complex); GO:0016021(cellular_component:integral component of membrane); GO:0006955(biological_process:immune response)	K06752	MHC2	map05140(Leishmaniasis); map04514(Cell adhesion molecules); map05164(Influenza A); map05145(Toxoplasmosis); map05310(Asthma); map05332(Graft-versus-host disease); map04659(Th17 cell differentiation); map04658(Th1 and Th2 cell differentiation); map05168(Herpes simplex virus 1 infection); map05169(Epstein-Barr virus infection); map04940(Type I diabetes mellitus); map04145(Phagosome); map04640(Hemat…	ENOG41119A3(S:Function unknown); ENOG410YHX9(U:Intracellular trafficking, secretion, and vesicular transport)	ENOG41119A3(MHC_II_alpha); ENOG410YHX9(Major histocompatibility complex class II)	PF07654.17(C1-set:Immunoglobulin C1-set domain); PF00993.22(MHC_II_alpha:Class II histocompatibility antigen, alpha domain); PF13895.8(Ig_2:Immunoglobulin domain)
gene-LOC100702234	LOC100702234	XP_005464763.1(H-2 class II histocompatibility antigen, A-U alpha chain [Oreochromis niloticus])	H-2 class II histocompatibility antigen, A-U alpha chain	-0.855649	-0.906842	-2.21236	139.82	22.325	14.54	5.03	1921.43	2878.98	576.25	1653.47	386.44	909.27	234.65	154.43	100.54	179.1	12.41	32.24	9.66	19.42	5.9	4.16	1198	0.552617	0.0716664	0.20703	no	down	0.533351	0.0540505	0.158234	no	down	0.215781	4.60397e-07	9.78917e-06	yes	down	GO:0002504(biological_process:antigen processing and presentation of peptide or polysaccharide antigen via MHC class II); GO:0019882(biological_process:antigen processing and presentation); GO:0016021(cellular_component:integral component of membrane); GO:0042613(cellular_component:MHC class II protein complex); GO:0002250(biological_process:adaptive immune response); GO:0006955(biological_proces…	K06752	MHC2	map05140(Leishmaniasis); map04514(Cell adhesion molecules); map05164(Influenza A); map05145(Toxoplasmosis); map05310(Asthma); map05332(Graft-versus-host disease); map04659(Th17 cell differentiation); map04658(Th1 and Th2 cell differentiation); map05168(Herpes simplex virus 1 infection); map05169(Epstein-Barr virus infection); map04940(Type I diabetes mellitus); map04145(Phagosome); map04640(Hemat…	ENOG410YHX9(U:Intracellular trafficking, secretion, and vesicular transport)	ENOG410YHX9(Major histocompatibility complex class II)	PF07654.17(C1-set:Immunoglobulin C1-set domain); PF00993.22(MHC_II_alpha:Class II histocompatibility antigen, alpha domain); PF07679.18(I-set:Immunoglobulin I-set domain); PF13927.8(Ig_3:Immunoglobulin domain); PF08205.14(C2-set_2:CD80-like C2-set immunoglobulin domain); PF13895.8(Ig_2:Immunoglobulin domain); PF00047.27(ig:Immunoglobulin domain)
gene-LOC109204230	LOC109204230	XP_025767283.1(H-2 class II histocompatibility antigen, A-U alpha chain [Oreochromis niloticus])	H-2 class II histocompatibility antigen, A-U alpha chain	-1.50222	-0.867677	-1.3455	8.91	0.935	0.98	0.665	259.05	168.79	40.32	78.22	37.96	74.31	23.87	35.78	10.58	7.24	0.6	1.27	0.75	1.21	0.42	0.91	1736	0.35301	0.00149906	0.0115644	yes	down	0.548029	0.0950644	0.234824	no	down	0.393519	0.0167658	0.0688932	no	down	GO:0019882(biological_process:antigen processing and presentation); GO:0042613(cellular_component:MHC class II protein complex); GO:0016021(cellular_component:integral component of membrane); GO:0006955(biological_process:immune response)	K06752	MHC2	map05140(Leishmaniasis); map04514(Cell adhesion molecules); map05164(Influenza A); map05145(Toxoplasmosis); map05310(Asthma); map05332(Graft-versus-host disease); map04659(Th17 cell differentiation); map04658(Th1 and Th2 cell differentiation); map05168(Herpes simplex virus 1 infection); map05169(Epstein-Barr virus infection); map04940(Type I diabetes mellitus); map04145(Phagosome); map04640(Hemat…	ENOG410YHX9(U:Intracellular trafficking, secretion, and vesicular transport)	ENOG410YHX9(Major histocompatibility complex class II)	PF07654.17(C1-set:Immunoglobulin C1-set domain); PF00993.22(MHC_II_alpha:Class II histocompatibility antigen, alpha domain); PF13927.8(Ig_3:Immunoglobulin domain)
gene-LOC100691149	LOC100691149	XP_003458494.3(H-2 class II histocompatibility antigen, A-U alpha chain [Oreochromis niloticus])	H-2 class II histocompatibility antigen, A-U alpha chain	-2.34048	-3.3012	-1.38001	5.455	0.29	0.1	0.35	63.9	100.58	14.21	11.04	4.77	3	20.42	3.82	3.8	7.11	0.34	0.24	0.13	0.07	0.58	0.12	1084	0.197445	0.0026605	0.0181144	yes	down	0.101447	0.000756965	0.0061282	yes	down	0.384215	0.157525	0.331197	no	down	GO:0002504(biological_process:antigen processing and presentation of peptide or polysaccharide antigen via MHC class II); GO:0019882(biological_process:antigen processing and presentation); GO:0016021(cellular_component:integral component of membrane); GO:0042613(cellular_component:MHC class II protein complex); GO:0002250(biological_process:adaptive immune response); GO:0006955(biological_proces…	K06752	MHC2	map05140(Leishmaniasis); map04514(Cell adhesion molecules); map05164(Influenza A); map05145(Toxoplasmosis); map05310(Asthma); map05332(Graft-versus-host disease); map04659(Th17 cell differentiation); map04658(Th1 and Th2 cell differentiation); map05168(Herpes simplex virus 1 infection); map05169(Epstein-Barr virus infection); map04940(Type I diabetes mellitus); map04145(Phagosome); map04640(Hemat…	ENOG4110RBT(S:Function unknown)	ENOG4110RBT(IGc1)	PF07654.17(C1-set:Immunoglobulin C1-set domain); PF00993.22(MHC_II_alpha:Class II histocompatibility antigen, alpha domain); PF13927.8(Ig_3:Immunoglobulin domain); PF13895.8(Ig_2:Immunoglobulin domain)
gene-LOC109204294	LOC109204294	XP_019220704.1(H-2 class II histocompatibility antigen, A-U alpha chain [Oreochromis niloticus])	H-2 class II histocompatibility antigen, A-U alpha chain	-2.88455	-2.78931	-1.21338	8.14	0.31	0.23	0.615	299.95	196.21	25.68	23.78	18.04	14.69	24.13	52.22	9.14	7.14	0.34	0.28	0.27	0.19	0.37	0.86	1874	0.135414	1.4245e-08	4.81517e-07	yes	down	0.144655	1.21852e-06	2.695e-05	yes	down	0.431256	0.039936	0.128663	no	down	GO:0019882(biological_process:antigen processing and presentation); GO:0042613(cellular_component:MHC class II protein complex); GO:0016021(cellular_component:integral component of membrane); GO:0006955(biological_process:immune response)	K06752	MHC2	map05140(Leishmaniasis); map04514(Cell adhesion molecules); map05164(Influenza A); map05145(Toxoplasmosis); map05310(Asthma); map05332(Graft-versus-host disease); map04659(Th17 cell differentiation); map04658(Th1 and Th2 cell differentiation); map05168(Herpes simplex virus 1 infection); map05169(Epstein-Barr virus infection); map04940(Type I diabetes mellitus); map04145(Phagosome); map04640(Hemat…	ENOG410YHX9(U:Intracellular trafficking, secretion, and vesicular transport)	ENOG410YHX9(Major histocompatibility complex class II)	PF07654.17(C1-set:Immunoglobulin C1-set domain); PF00993.22(MHC_II_alpha:Class II histocompatibility antigen, alpha domain); PF13927.8(Ig_3:Immunoglobulin domain); PF08205.14(C2-set_2:CD80-like C2-set immunoglobulin domain)
gene-LOC109196432	LOC109196432	XP_019205985.1(H-2 class II histocompatibility antigen, E-S beta chain [Oreochromis niloticus])	H-2 class II histocompatibility antigen, E-S beta chain	1.5816	2.54269	1.96063	4.705	3.125	4.62	2.59	39.37	28.17	102.56	36.19	66.7	120.44	57.26	36.93	5.12	4.29	4.73	1.52	3.74	5.5	3.08	2.1	635	2.99302	0.0551805	0.173333	no	up	5.82674	1.06083e-05	0.000175362	yes	up	3.89231	0.00363025	0.0217727	yes	up	GO:0019882(biological_process:antigen processing and presentation); GO:0016021(cellular_component:integral component of membrane); GO:0042613(cellular_component:MHC class II protein complex); GO:0006955(biological_process:immune response)	K06752	MHC2	map05140(Leishmaniasis); map04514(Cell adhesion molecules); map05164(Influenza A); map05145(Toxoplasmosis); map05310(Asthma); map05332(Graft-versus-host disease); map04659(Th17 cell differentiation); map04658(Th1 and Th2 cell differentiation); map05168(Herpes simplex virus 1 infection); map05169(Epstein-Barr virus infection); map04940(Type I diabetes mellitus); map04145(Phagosome); map04640(Hemat…	ENOG410YI0S(U:Intracellular trafficking, secretion, and vesicular transport)	ENOG410YI0S(Major histocompatibility complex class II)	PF00969.21(MHC_II_beta:Class II histocompatibility antigen, beta domain)
gene-LOC100711901	LOC100711901	XP_019212799.2(patr class I histocompatibility antigen, B-1 alpha chain isoform X1 [Oreochromis niloticus])	H-2 class II histocompatibility antigen, E-S beta chain	-1.54976	-7.27853	-4.4455	2.37	0.215	0	0.02	100.31	27.5	19.93	9.68	0	0	0	1.95	3.57	1.17	0.3	0.13	0	0	0	0.04	1641	0.341566	0.102975	0.263406	no	down	0.00644085	8.05961e-05	0.000989319	yes	down	0.0458955	0.00387994	0.0229875	yes	down	GO:0019882(biological_process:antigen processing and presentation); GO:0042613(cellular_component:MHC class II protein complex); GO:0016021(cellular_component:integral component of membrane); GO:0006955(biological_process:immune response)	K06752	MHC2	map05140(Leishmaniasis); map04514(Cell adhesion molecules); map05164(Influenza A); map05145(Toxoplasmosis); map05310(Asthma); map05332(Graft-versus-host disease); map04659(Th17 cell differentiation); map04658(Th1 and Th2 cell differentiation); map05168(Herpes simplex virus 1 infection); map05169(Epstein-Barr virus infection); map04940(Type I diabetes mellitus); map04145(Phagosome); map04640(Hemat…	ENOG410YI0S(U:Intracellular trafficking, secretion, and vesicular transport)	ENOG410YI0S(Major histocompatibility complex class II)	PF07654.17(C1-set:Immunoglobulin C1-set domain); PF00969.21(MHC_II_beta:Class II histocompatibility antigen, beta domain); PF08205.14(C2-set_2:CD80-like C2-set immunoglobulin domain)
gene-LOC100701242	LOC100701242	XP_003459298.1(H-2 class II histocompatibility antigen, E-S beta chain isoform X1 [Oreochromis niloticus])	H-2 class II histocompatibility antigen, E-S beta chain, transcript variant X1	-0.994298	-1.17526	-1.5897	135.6	18.42	11.575	7.53	1255.93	3189.15	922.55	825.95	494.49	478.48	361.41	209.34	67.55	203.65	20.35	16.49	12.66	10.49	9.3	5.76	1176	0.50198	0.0708616	0.20539	no	down	0.442804	0.0319061	0.108598	no	down	0.33224	0.00491024	0.0274401	yes	down	GO:0019882(biological_process:antigen processing and presentation); GO:0042613(cellular_component:MHC class II protein complex); GO:0016021(cellular_component:integral component of membrane); GO:0006955(biological_process:immune response)	K06752	MHC2	map05140(Leishmaniasis); map04514(Cell adhesion molecules); map05164(Influenza A); map05145(Toxoplasmosis); map05310(Asthma); map05332(Graft-versus-host disease); map04659(Th17 cell differentiation); map04658(Th1 and Th2 cell differentiation); map05168(Herpes simplex virus 1 infection); map05169(Epstein-Barr virus infection); map04940(Type I diabetes mellitus); map04145(Phagosome); map04640(Hemat…	ENOG410YI0S(U:Intracellular trafficking, secretion, and vesicular transport)	ENOG410YI0S(Major histocompatibility complex class II)	PF07654.17(C1-set:Immunoglobulin C1-set domain); PF00969.21(MHC_II_beta:Class II histocompatibility antigen, beta domain); PF08205.14(C2-set_2:CD80-like C2-set immunoglobulin domain); PF13927.8(Ig_3:Immunoglobulin domain)
gene-LOC100701975	LOC100701975	XP_003460095.1(H-2 class II histocompatibility antigen, E-S beta chain isoform X1 [Oreochromis niloticus])	H-2 class II histocompatibility antigen, E-S beta chain, transcript variant X1	-1.4984	-1.9099	-1.7667	473.68	48.255	23.82	21.915	3276.3	8250.29	1138.66	2276.39	877.9	608.36	520.63	776.05	249.27	698.09	31.43	65.08	30.74	16.9	17.73	26.1	1101	0.353947	0.00483895	0.0288609	yes	down	0.266111	0.000745226	0.00605476	yes	down	0.293879	0.00110491	0.00840253	yes	down	GO:0019882(biological_process:antigen processing and presentation); GO:0042613(cellular_component:MHC class II protein complex); GO:0016021(cellular_component:integral component of membrane); GO:0006955(biological_process:immune response)	K06752	MHC2	map05140(Leishmaniasis); map04514(Cell adhesion molecules); map05164(Influenza A); map05145(Toxoplasmosis); map05310(Asthma); map05332(Graft-versus-host disease); map04659(Th17 cell differentiation); map04658(Th1 and Th2 cell differentiation); map05168(Herpes simplex virus 1 infection); map05169(Epstein-Barr virus infection); map04940(Type I diabetes mellitus); map04145(Phagosome); map04640(Hemat…	ENOG410YI0S(U:Intracellular trafficking, secretion, and vesicular transport)	ENOG410YI0S(Major histocompatibility complex class II)	PF07654.17(C1-set:Immunoglobulin C1-set domain); PF00969.21(MHC_II_beta:Class II histocompatibility antigen, beta domain); PF08205.14(C2-set_2:CD80-like C2-set immunoglobulin domain); PF13927.8(Ig_3:Immunoglobulin domain)
gene-LOC100709109	LOC100709109	XP_019212318.1(H-2 class II histocompatibility antigen, E-S beta chain isoform X1 [Oreochromis niloticus])	H-2 class II histocompatibility antigen, E-S beta chain, transcript variant X1	-1.86563	-2.89662	-3.82165	91.4	7.465	2.485	1.17	682.73	2798.4	238.42	587.83	128.45	105.18	35.41	61.44	31.18	151.62	4.57	10.36	2.89	2.08	0.8	1.54	1233	0.274403	0.00604409	0.0341968	yes	down	0.134286	2.11356e-05	0.000317221	yes	down	0.0707245	4.00592e-08	1.08176e-06	yes	down	GO:0019882(biological_process:antigen processing and presentation); GO:0042613(cellular_component:MHC class II protein complex); GO:0016021(cellular_component:integral component of membrane); GO:0006955(biological_process:immune response)	K06752	MHC2	map05140(Leishmaniasis); map04514(Cell adhesion molecules); map05164(Influenza A); map05145(Toxoplasmosis); map05310(Asthma); map05332(Graft-versus-host disease); map04659(Th17 cell differentiation); map04658(Th1 and Th2 cell differentiation); map05168(Herpes simplex virus 1 infection); map05169(Epstein-Barr virus infection); map04940(Type I diabetes mellitus); map04145(Phagosome); map04640(Hemat…	ENOG410YI0S(U:Intracellular trafficking, secretion, and vesicular transport)	ENOG410YI0S(Major histocompatibility complex class II)	PF07654.17(C1-set:Immunoglobulin C1-set domain); PF00969.21(MHC_II_beta:Class II histocompatibility antigen, beta domain); PF08205.14(C2-set_2:CD80-like C2-set immunoglobulin domain)
gene-LOC109194176	LOC109194176	XP_005462244.3(H-2 class II histocompatibility antigen, E-S beta chain-like [Oreochromis niloticus])	H-2 class II histocompatibility antigen, E-S beta chain-like	-1.97065	-2.70533	-3.34296	75.465	5.365	2.16	1.225	849.06	2284.66	233.34	434	136.9	97	59.66	59.08	33.99	116.94	4.12	6.61	2.69	1.63	1.16	1.29	1555	0.255139	0.000453781	0.00438713	yes	down	0.153325	7.76221e-06	0.000132998	yes	down	0.0985528	8.47578e-09	2.61466e-07	yes	down	GO:0019882(biological_process:antigen processing and presentation); GO:0042613(cellular_component:MHC class II protein complex); GO:0016021(cellular_component:integral component of membrane); GO:0006955(biological_process:immune response)	K06752	MHC2	map05140(Leishmaniasis); map04514(Cell adhesion molecules); map05164(Influenza A); map05145(Toxoplasmosis); map05310(Asthma); map05332(Graft-versus-host disease); map04659(Th17 cell differentiation); map04658(Th1 and Th2 cell differentiation); map05168(Herpes simplex virus 1 infection); map05169(Epstein-Barr virus infection); map04940(Type I diabetes mellitus); map04145(Phagosome); map04640(Hemat…	ENOG410YI0S(U:Intracellular trafficking, secretion, and vesicular transport)	ENOG410YI0S(Major histocompatibility complex class II)	PF07654.17(C1-set:Immunoglobulin C1-set domain); PF00969.21(MHC_II_beta:Class II histocompatibility antigen, beta domain); PF08205.14(C2-set_2:CD80-like C2-set immunoglobulin domain)
gene-LOC102082478	LOC102082478	XP_025767376.1(HEPACAM family member 2 [Oreochromis niloticus])	HEPACAM family member 2	-2.2129	-2.09312	-1.89126	29.5	1.88	1.385	1.405	3281.66	344.63	229.28	332.77	160.56	209.79	122.12	201	52.41	6.59	1.63	2.13	1.29	1.48	1.01	1.8	3343	0.2157	0.00339329	0.0218327	yes	down	0.234373	0.00522036	0.0280279	yes	down	0.269572	0.13548	0.300711	no	down		K06499	CEACAM, CD66		ENOG410YR1P(S:Function unknown)	ENOG410YR1P(Carcinoembryonic antigen-related cell adhesion molecule)	PF13927.8(Ig_3:Immunoglobulin domain); PF07679.18(I-set:Immunoglobulin I-set domain); PF00047.27(ig:Immunoglobulin domain); PF13895.8(Ig_2:Immunoglobulin domain); PF07686.19(V-set:Immunoglobulin V-set domain); PF18452.3(Ig_6:Immunoglobulin domain)
gene-LOC100691131	LOC100691131	XP_039475422.1(hepcidin-like, partial [Oreochromis aureus])	hepcidin	5.30089	6.51365	9.38425	0	0.3	0.525	3.235	0	0	7.73	2.06	6.52	8.82	64.67	25.07	0	0	0.48	0.12	0.51	0.54	4.56	1.91	588	39.4209	0.0812279	1	no	up	91.3704	0.00703453	0.0352581	yes	up	668.252	3.59813e-08	9.85449e-07	yes	up	GO:0051537(molecular_function:2 iron, 2 sulfur cluster binding); GO:0006879(biological_process:cellular iron ion homeostasis); GO:0042742(biological_process:defense response to bacterium); GO:0005576(cellular_component:extracellular region)	K23106	HAMP	map04350(TGF-beta signaling pathway)	ENOG41113T6(S:Function unknown)	ENOG41113T6(Hepcidin)
gene-LOC100698871	LOC100698871	XP_003450578.1(hepcidin [Oreochromis niloticus])	hepcidin	1.59439	2.61487	3.10598	41.31	30.215	44.57	52.62	627	164	949	718	641	1612	1304	1027	63.17	19.45	35.8	24.63	28.9	60.24	57.31	47.93	745	3.01967	0.00656927	0.0363157	yes	up	6.12567	7.6249e-06	0.000131141	yes	up	8.60983	2.61544e-09	8.82623e-08	yes	up	GO:0005576(cellular_component:extracellular region); GO:0006879(biological_process:cellular iron ion homeostasis); GO:0042742(biological_process:defense response to bacterium)	K23106	HAMP	map04350(TGF-beta signaling pathway)	ENOG4110RKQ(S:Function unknown)	ENOG4110RKQ(Hepcidin)	PF06446.14(Hepcidin:Hepcidin)
gene-LOC102075500	LOC102075500	XP_005450731.1(hepcidin [Oreochromis niloticus])	hepcidin	-0.935612	1.9273	3.89295	4.92	0.485	2.835	8.985	36	13	14	3	25	63	206	50	6.94	2.9	0.84	0.13	1.86	3.81	14.21	3.76	511	0.522821	0.469118	0.685344	no	down	3.80342	0.0219913	0.0823784	no	up	14.8558	5.82333e-07	1.20624e-05	yes	up	GO:0005576(cellular_component:extracellular region); GO:0006879(biological_process:cellular iron ion homeostasis); GO:0042742(biological_process:defense response to bacterium); GO:0051537(molecular_function:2 iron, 2 sulfur cluster binding)	K23106	HAMP	map04350(TGF-beta signaling pathway)	ENOG41113T6(S:Function unknown)	ENOG41113T6(Hepcidin)	PF06446.14(Hepcidin:Hepcidin)
gene-LOC109204256	LOC109204256	XP_019212053.1(hepcidin-like isoform X1 [Oreochromis niloticus])	hepcidin, transcript variant X1	1.42641	4.81782	7.21087	0.24	0.16	1.235	5.31	0	3.87	4.47	4.67	8	53.84	150.05	73.74	0	0.48	0.16	0.16	0.56	1.91	7.23	3.39	746	2.68777	0.556689	1	no	up	28.2038	0.00153026	0.0106746	yes	up	148.145	3.00098e-13	1.88778e-11	yes	up	GO:0051537(molecular_function:2 iron, 2 sulfur cluster binding); GO:0006879(biological_process:cellular iron ion homeostasis); GO:0042742(biological_process:defense response to bacterium); GO:0005576(cellular_component:extracellular region)	K23106	HAMP	map04350(TGF-beta signaling pathway)	ENOG41113T6(S:Function unknown)	ENOG41113T6(Hepcidin)	PF06446.14(Hepcidin:Hepcidin)
gene-LOC100534415	LOC100534415	XP_019212053.1(hepcidin-like isoform X1 [Oreochromis niloticus])	hepcidin, transcript variant X1	-5.13039	2.88316	4.75029	1.555	0	1.765	5.32	4.48	12.37	0	0	21.11	39.08	141.3	24.55	0.74	2.37	0	0	1.43	2.1	8.98	1.66	554	0.0285496	0.070053	1	no	down	7.37765	0.00567605	0.0298621	yes	up	26.9142	1.36963e-06	2.61668e-05	yes	up	GO:0051537(molecular_function:2 iron, 2 sulfur cluster binding); GO:0006879(biological_process:cellular iron ion homeostasis); GO:0042742(biological_process:defense response to bacterium); GO:0005576(cellular_component:extracellular region)	K23106	HAMP	map04350(TGF-beta signaling pathway)	ENOG41113T6(S:Function unknown)	ENOG41113T6(Hepcidin)	PF06446.14(Hepcidin:Hepcidin)
gene-LOC109204099	LOC109204099	XP_019219858.1(hepcidin-like, partial [Oreochromis niloticus])	hepcidin-like	2.61179	9.10929	10.6153	0	0.02	2.035	5.31	0	0	0	1.71	33	65.95	174.39	38.04	0	0	0	0.04	1.5	2.57	8.27	2.35	1029	6.11261	0.594845	1	no	up	552.295	5.51923e-08	1.6941e-06	yes	up	1568.67	1.82175e-10	7.72293e-09	yes	up	GO:0051537(molecular_function:2 iron, 2 sulfur cluster binding); GO:0006879(biological_process:cellular iron ion homeostasis); GO:0042742(biological_process:defense response to bacterium); GO:0005576(cellular_component:extracellular region)	K23106	HAMP	map04350(TGF-beta signaling pathway)	ENOG41113T6(S:Function unknown)	ENOG41113T6(Hepcidin)	PF06446.14(Hepcidin:Hepcidin)
gene-LOC109200932	LOC109200932	XP_019212053.1(hepcidin-like isoform X1 [Oreochromis niloticus])	hepcidin-like, transcript variant X1	1.65081	1.72746	4.82994	0.415	0.205	0.175	1.53	6.08	0	3.7	10.35	2.43	7.31	42.48	15.93	0.83	0	0.12	0.29	0.18	0.17	2.27	0.79	512	3.1401	0.44389	0.664233	no	up	3.31144	0.47171	0.666765	no	up	28.4417	0.000211289	0.0021784	yes	up	GO:0051537(molecular_function:2 iron, 2 sulfur cluster binding); GO:0006879(biological_process:cellular iron ion homeostasis); GO:0042742(biological_process:defense response to bacterium); GO:0005576(cellular_component:extracellular region)	K23106	HAMP	map04350(TGF-beta signaling pathway)	ENOG41113T6(S:Function unknown)	ENOG41113T6(Hepcidin)	PF06446.14(Hepcidin:Hepcidin)
gene-LOC109204255	LOC109204255	XP_019212053.1(hepcidin-like isoform X1 [Oreochromis niloticus])	hepcidin-like, transcript variant X1	0.730093	3.52462	5.67359	1.485	0.475	2.54	9.05	8.67	4.95	11.73	3.59	17.25	62.4	186.71	69.74	1.8	1.17	0.74	0.21	1.42	3.66	13.07	5.03	487	1.65875	0.624025	0.797819	no	up	11.5085	0.000375553	0.00349686	yes	up	51.0413	2.45776e-14	1.7161e-12	yes	up	GO:0051537(molecular_function:2 iron, 2 sulfur cluster binding); GO:0006879(biological_process:cellular iron ion homeostasis); GO:0042742(biological_process:defense response to bacterium); GO:0005576(cellular_component:extracellular region)	K23106	HAMP	map04350(TGF-beta signaling pathway)	ENOG41113T6(S:Function unknown)	ENOG41113T6(Hepcidin)	PF06446.14(Hepcidin:Hepcidin)
gene-LOC109204285	LOC109204285	XP_019212053.1(hepcidin-like isoform X1 [Oreochromis niloticus])	hepcidin-like, transcript variant X1	0.432735	3.03985	5.5231	1.7	0.21	2.095	7.97	19.29	8.27	17.88	6.63	16.82	92.22	296.59	143.59	2.06	1.34	0.27	0.15	1.16	3.03	11.19	4.75	603	1.34979	0.726278	0.860973	no	up	8.22404	0.00157924	0.0109545	yes	up	45.9853	7.20391e-20	8.06041e-18	yes	up	GO:0051537(molecular_function:2 iron, 2 sulfur cluster binding); GO:0006879(biological_process:cellular iron ion homeostasis); GO:0042742(biological_process:defense response to bacterium); GO:0005576(cellular_component:extracellular region)	K23106	HAMP	map04350(TGF-beta signaling pathway)	ENOG41113T6(S:Function unknown)	ENOG41113T6(Hepcidin)	PF06446.14(Hepcidin:Hepcidin)
gene-LOC109204043	LOC109204043	XP_019212054.1(hepcidin-like isoform X3 [Oreochromis niloticus])	hepcidin-like, transcript variant X1	0.298434	5.66781	8.04533	0.34	0.055	1.465	6.585	4.34	0	0	3.93	5.53	92.69	298.97	72.84	0.68	0	0	0.11	0.2	2.73	10.48	2.69	572	1.22981	0.937567	1	no	up	50.8372	0.000161177	0.00175529	yes	up	264.171	1.65873e-14	1.17623e-12	yes	up	GO:0051537(molecular_function:2 iron, 2 sulfur cluster binding); GO:0006879(biological_process:cellular iron ion homeostasis); GO:0042742(biological_process:defense response to bacterium); GO:0005576(cellular_component:extracellular region)	K23106	HAMP	map04350(TGF-beta signaling pathway)	ENOG41113T6(S:Function unknown)	ENOG41113T6(Hepcidin)	PF06446.14(Hepcidin:Hepcidin)
gene-LOC109201948	LOC109201948	XP_019213564.1(rano class II histocompatibility antigen, A beta chain-like isoform X1 [Oreochromis niloticus])	HLA class II histocompatibility antigen, DQ beta 1 chain-like, transcript variant X1	-1.39469	-5.85857	-4.71348	14.955	1.89	0.06	0.115	184.66	865.39	28.75	346.27	6	3	16	0	4.8	25.11	0.34	3.44	0.08	0.04	0.23	0	2082	0.380325	0.380722	0.60866	no	down	0.0172343	2.18113e-10	1.0529e-08	yes	down	0.0381154	0.0654968	0.183078	no	down	GO:0019882(biological_process:antigen processing and presentation); GO:0042613(cellular_component:MHC class II protein complex); GO:0016021(cellular_component:integral component of membrane); GO:0006955(biological_process:immune response)	K06752	MHC2	map05140(Leishmaniasis); map04514(Cell adhesion molecules); map05164(Influenza A); map05145(Toxoplasmosis); map05310(Asthma); map05332(Graft-versus-host disease); map04659(Th17 cell differentiation); map04658(Th1 and Th2 cell differentiation); map05168(Herpes simplex virus 1 infection); map05169(Epstein-Barr virus infection); map04940(Type I diabetes mellitus); map04145(Phagosome); map04640(Hemat…	ENOG4110T7W(S:Function unknown)	ENOG4110T7W(IGc1)	PF07654.17(C1-set:Immunoglobulin C1-set domain); PF08205.14(C2-set_2:CD80-like C2-set immunoglobulin domain)
gene-LOC100692508	LOC100692508	XP_005466155.2(RLA class II histocompatibility antigen, DP alpha-1 chain isoform X1 [Oreochromis niloticus])	HLA class II histocompatibility antigen, DR alpha chain, transcript variant X1	-1.43985	-2.98495	-2.80496	21.155	2.165	0.48	0.46	183.54	213.71	8.52	120.74	21.09	1	9.58	11.15	17.84	24.47	0.31	4.02	0.92	0.04	0.41	0.51	763	0.368607	0.108526	0.273167	no	down	0.126311	0.0037462	0.0216916	yes	down	0.143095	2.04905e-05	0.000286436	yes	down	GO:0002504(biological_process:antigen processing and presentation of peptide or polysaccharide antigen via MHC class II); GO:0016021(cellular_component:integral component of membrane); GO:0042613(cellular_component:MHC class II protein complex); GO:0002250(biological_process:adaptive immune response)	K06752	MHC2	map05140(Leishmaniasis); map04514(Cell adhesion molecules); map05164(Influenza A); map05145(Toxoplasmosis); map05310(Asthma); map05332(Graft-versus-host disease); map04659(Th17 cell differentiation); map04658(Th1 and Th2 cell differentiation); map05168(Herpes simplex virus 1 infection); map05169(Epstein-Barr virus infection); map04940(Type I diabetes mellitus); map04145(Phagosome); map04640(Hemat…	ENOG410YHX9(U:Intracellular trafficking, secretion, and vesicular transport)	ENOG410YHX9(Major histocompatibility complex class II)	PF07654.17(C1-set:Immunoglobulin C1-set domain); PF00993.22(MHC_II_alpha:Class II histocompatibility antigen, alpha domain); PF08205.14(C2-set_2:CD80-like C2-set immunoglobulin domain); PF13927.8(Ig_3:Immunoglobulin domain)
gene-LOC109202867	LOC109202867	XP_019216951.1(HLA class II histocompatibility antigen, DRB1-8 beta chain-like [Oreochromis niloticus])	HLA class II histocompatibility antigen, DRB1-8 beta chain-like	-0.671419	-0.377346	-1.65827	324.195	44.625	37.345	13.42	2292.86	2356.56	1091.81	1130.67	840.99	852.89	336.39	206.36	239.06	409.33	43.74	45.51	40.96	33.73	15.02	11.82	791	0.627889	0.0355249	0.126646	no	down	0.769853	0.254018	0.454873	no	down	0.31682	1.2731e-05	0.000188793	yes	down	GO:0019882(biological_process:antigen processing and presentation); GO:0042613(cellular_component:MHC class II protein complex); GO:0016021(cellular_component:integral component of membrane); GO:0006955(biological_process:immune response)	K06752	MHC2	map05140(Leishmaniasis); map04514(Cell adhesion molecules); map05164(Influenza A); map05145(Toxoplasmosis); map05310(Asthma); map05332(Graft-versus-host disease); map04659(Th17 cell differentiation); map04658(Th1 and Th2 cell differentiation); map05168(Herpes simplex virus 1 infection); map05169(Epstein-Barr virus infection); map04940(Type I diabetes mellitus); map04145(Phagosome); map04640(Hemat…	ENOG410YI0S(U:Intracellular trafficking, secretion, and vesicular transport)	ENOG410YI0S(Major histocompatibility complex class II)	PF07654.17(C1-set:Immunoglobulin C1-set domain); PF00969.21(MHC_II_beta:Class II histocompatibility antigen, beta domain); PF08205.14(C2-set_2:CD80-like C2-set immunoglobulin domain); PF13927.8(Ig_3:Immunoglobulin domain)
gene-LOC100690666	LOC100690666	XP_019209823.1(HLA class II histocompatibility antigen, DRB1-8 beta chain-like [Oreochromis niloticus])	HLA class II histocompatibility antigen, DRB1-8 beta chain-like	-0.910821	-2.16434	-3.19987	12.455	1.65	0.545	0.22	21.18	411	125.28	52.61	17	35.43	10.38	9.04	1.12	23.79	2.34	0.96	0.48	0.61	0.27	0.17	979	0.531882	0.610801	0.789396	no	down	0.223084	0.052525	0.155002	no	down	0.108828	0.00557317	0.0301984	yes	down	GO:0019882(biological_process:antigen processing and presentation); GO:0042613(cellular_component:MHC class II protein complex); GO:0016021(cellular_component:integral component of membrane); GO:0006955(biological_process:immune response)	K06752	MHC2	map05140(Leishmaniasis); map04514(Cell adhesion molecules); map05164(Influenza A); map05145(Toxoplasmosis); map05310(Asthma); map05332(Graft-versus-host disease); map04659(Th17 cell differentiation); map04658(Th1 and Th2 cell differentiation); map05168(Herpes simplex virus 1 infection); map05169(Epstein-Barr virus infection); map04940(Type I diabetes mellitus); map04145(Phagosome); map04640(Hemat…	ENOG410YI0S(U:Intracellular trafficking, secretion, and vesicular transport)	ENOG410YI0S(Major histocompatibility complex class II)	PF07654.17(C1-set:Immunoglobulin C1-set domain); PF00969.21(MHC_II_beta:Class II histocompatibility antigen, beta domain); PF08205.14(C2-set_2:CD80-like C2-set immunoglobulin domain); PF13927.8(Ig_3:Immunoglobulin domain)
gene-hps4	hps4	XP_013127062.1(Hermansky-Pudlak syndrome 4 protein isoform X1 [Oreochromis niloticus])	HPS4, biogenesis of lysosomal organelles complex 3 subunit 2, transcript variant X1	-0.857397	-1.3661	-1.7167	8.025	1.415	0.725	0.485	282	478	119	224	64	81	41	46	5.28	10.77	1.16	1.67	0.6	0.85	0.45	0.52	2913	0.551948	0.0823647	0.227276	no	down	0.387938	0.00973012	0.0452146	yes	down	0.304244	0.00198107	0.0134674	yes	down	GO:0016192(biological_process:vesicle-mediated transport)	K20194	HPS4		ENOG4110KSY(S:Function unknown)	ENOG4110KSY(Hermansky-Pudlak Syndrome 4)	PF19031.2(Intu_longin_1:First Longin domain of INTU, CCZ1 and HPS4); PF19033.2(Intu_longin_3:Intu longin-like domain 3)
gene-hps5	hps5	XP_005470665.1(Hermansky-Pudlak syndrome 5 protein [Oreochromis niloticus])	HPS5, biogenesis of lysosomal organelles complex 2 subunit 2	-0.898986	-1.28425	-1.05894	15.37	2.07	1.09	1.2	1232.77	1077.74	384.75	579.8	188.88	264.14	210.34	193.28	15.15	15.59	1.75	2.39	1	1.18	1.19	1.21	3910	0.536263	0.00139827	0.0109329	no	down	0.410585	9.06153e-05	0.00109163	yes	down	0.479985	0.00129305	0.00953645	yes	down	GO:0031084(cellular_component:BLOC-2 complex)	K20191	HPS5		ENOG4111FBT(S:Function unknown)	ENOG4111FBT(Hermansky-Pudlak syndrome 5)
gene-hif1an	hif1an	XP_003452050.1(hypoxia-inducible factor 1-alpha inhibitor [Oreochromis niloticus])	hypoxia inducible factor 1 subunit alpha inhibitor	0.799941	1.03466	0.924702	8.15	4.18	3.395	2.8	523.85	483.81	620.31	721.71	475.6	497.39	290.84	403.75	7.74	8.56	4.08	4.28	3.54	3.25	2.24	3.36	3597	1.74103	0.00951817	0.0482665	no	up	2.04863	0.00243549	0.015401	yes	up	1.89829	0.0139193	0.0599955	no	up	GO:1901343(biological_process:negative regulation of vasculature development); GO:0030947(biological_process:regulation of vascular endothelial growth factor receptor signaling pathway)	K18055	HIF1AN		ENOG410XQDR(S:Function unknown)	ENOG410XQDR(Domain-Containing protein)	PF13621.8(Cupin_8:Cupin-like domain); PF08007.14(Cupin_4:Cupin superfamily protein)
gene-hif1a	hif1a	XP_005477095.1(hypoxia-inducible factor 1-alpha isoform X1 [Oreochromis niloticus])	hypoxia inducible factor 1 subunit alpha, transcript variant X1	-0.127718	1.17861	1.29042	124.1	33.975	57.055	54.965	10904.2	5271.24	5000.47	5993.14	9360.36	6981.07	6675.63	7210.53	157.1	91.1	32.63	35.32	69.15	44.96	50.88	59.05	3682	0.915278	0.719185	0.856693	no	down	2.26359	0.00465491	0.0256912	yes	up	2.446	0.000262086	0.0026	yes	up	GO:0005737(cellular_component:cytoplasm); GO:0007219(biological_process:Notch signaling pathway); GO:0003700(molecular_function:transcription factor activity, sequence-specific DNA binding); GO:0005634(cellular_component:nucleus); GO:0045765(biological_process:regulation of angiogenesis); GO:0005667(cellular_component:transcription factor complex); GO:0003677(molecular_function:DNA binding); GO:0…	K08268	HIF1A	map04137(Mitophagy - animal); map05205(Proteoglycans in cancer); map05211(Renal cell carcinoma); map05167(Kaposi sarcoma-associated herpesvirus infection); map05235(PD-L1 expression and PD-1 checkpoint pathway in cancer); map04659(Th17 cell differentiation); map05200(Pathways in cancer); map05208(Chemical carcinogenesis - reactive oxygen species); map04919(Thyroid hormone signaling pathway); map0…	ENOG410YK57(K:Transcription)	ENOG410YK57(pas domain protein)	PF08447.14(PAS_3:PAS fold); PF14598.8(PAS_11:PAS domain); PF08778.12(HIF-1a_CTAD:HIF-1 alpha C terminal transactivation domain); PF11413.10(HIF-1:Hypoxia-inducible factor-1); PF00989.27(PAS:PAS fold); PF13426.9(PAS_9:PAS domain); PF08448.12(PAS_4:PAS fold)
gene-LOC100708832	LOC100708832	XP_005461198.1(hypoxia-inducible factor 1-alpha [Oreochromis niloticus])	hypoxia-inducible factor 1-alpha	1.09662	1.27289	0.975097	262.965	164.96	128.71	92.655	22326.8	10329.9	24053.1	27492	16436.2	19674.5	9171.18	13254.9	338.39	187.54	162.51	167.41	125.53	131.89	72.43	112.88	3509	2.13853	0.00293912	0.0195598	yes	up	2.41645	0.000543572	0.00468926	yes	up	1.96577	0.0133721	0.058225	no	up	GO:0014823(biological_process:response to activity); GO:0008013(molecular_function:beta-catenin binding); GO:1990907(cellular_component:beta-catenin-TCF complex); GO:0006355(biological_process:regulation of transcription, DNA-templated); GO:0051402(biological_process:neuron apoptotic process); GO:0001654(biological_process:eye development); GO:0000976(molecular_function:transcription regulatory r…	K08268	HIF1A	map04137(Mitophagy - animal); map05205(Proteoglycans in cancer); map05211(Renal cell carcinoma); map05167(Kaposi sarcoma-associated herpesvirus infection); map05235(PD-L1 expression and PD-1 checkpoint pathway in cancer); map04659(Th17 cell differentiation); map05200(Pathways in cancer); map05208(Chemical carcinogenesis - reactive oxygen species); map04919(Thyroid hormone signaling pathway); map0…	ENOG410YK57(K:Transcription)	ENOG410YK57(pas domain protein)	PF08447.14(PAS_3:PAS fold); PF14598.8(PAS_11:PAS domain); PF00989.27(PAS:PAS fold); PF11413.10(HIF-1:Hypoxia-inducible factor-1); PF13426.9(PAS_9:PAS domain); PF08448.12(PAS_4:PAS fold)
gene-LOC109202053	LOC109202053	XP_039467115.1(uncharacterized protein LOC116328182 [Oreochromis aureus])	Ig gamma-2B chain C region-like	-0.388145	-1.41234	-1.46137	5.63	1.33	0.42	0.355	200.8	150.1	31.27	195.58	23.02	39.61	28.31	18.01	5.95	5.31	0.4	2.26	0.34	0.5	0.42	0.29	1921	0.764111	0.591585	0.775628	no	down	0.375702	0.0110255	0.049648	yes	down	0.363147	0.0142254	0.0609585	no	down		K17341	HMCN		ENOG4111XUQ(S:Function unknown); ENOG410YNZB(S:Function unknown)	ENOG4111XUQ(immunoglobulin heavy constant); ENOG410YNZB(IGc1)
gene-LOC112845275	LOC112845275	XP_029946128.1(immunoglobulin alpha-2 heavy chain-like isoform X1 [Salarias fasciatus])	Ig heavy chain V region 5A-like	-0.697799	-3.17719	-1.83333	15.96	2.31	0.275	0.565	85.43	37.27	16	42.96	4	2	7	5	20.57	11.35	1.33	3.29	0.37	0.18	0.7	0.43	459	0.616512	0.366432	0.5943	no	down	0.110553	0.0044942	0.0249866	yes	down	0.280617	0.0655278	0.183128	no	down		K06856;K06553	IGH;VPREB, CD179a	map05140(Leishmaniasis); map05310(Asthma); map04650(Natural killer cell mediated cytotoxicity); map05146(Amoebiasis); map05330(Allograft rejection); map05169(Epstein-Barr virus infection); map05143(African trypanosomiasis); map04640(Hematopoietic cell lineage); map04072(Phospholipase D signaling pathway); map05135(Yersinia infection); map05130(Pathogenic Escherichia coli infection); map05171(Coro…	ENOG410YRGB(S:Function unknown); ENOG410YMG4(S:Function unknown)	ENOG410YRGB(IGv); ENOG410YMG4(immunoglobulin heavy variable)
gene-LOC109201778	LOC109201778	XP_029946128.1(immunoglobulin alpha-2 heavy chain-like isoform X1 [Salarias fasciatus])	Ig heavy chain V region 5A-like	-4.06713	-6.65604	-6.28498	12.8	0.175	0	0	3.21	67.86	0	4.38	0	0	0	0	1.02	24.58	0	0.35	0	0	0	0	406	0.0596586	0.0271964	0.104416	no	down	0.00991594	0.0039801	0.022727	yes	down	0.0128242	0.00729715	0.0372443	yes	down		K06856	IGH	map05140(Leishmaniasis); map05310(Asthma); map04650(Natural killer cell mediated cytotoxicity); map05146(Amoebiasis); map05330(Allograft rejection); map05169(Epstein-Barr virus infection); map05143(African trypanosomiasis); map04640(Hematopoietic cell lineage); map04072(Phospholipase D signaling pathway); map05135(Yersinia infection); map05130(Pathogenic Escherichia coli infection); map05171(Coro…	ENOG410YRGB(S:Function unknown); ENOG410YMG4(S:Function unknown); ENOG410YRS8(S:Function unknown); ENOG410YADZ(S:Function unknown)	ENOG410YRGB(IGv); ENOG410YMG4(immunoglobulin heavy variable); ENOG410YRS8(ig heavy chain V-III region VH26-like); ENOG410YADZ(IGv)
gene-LOC102077194	LOC102077194	XP_040917210.1(uncharacterized protein LOC121197598 [Toxotes jaculatrix])	Ig kappa chain V region 120-like	-0.932943	-3.68451	-2.63241	53.185	4.505	0.54	0.88	112.06	137.51	60.14	36.71	7.38	2	10.88	4.06	43.85	62.52	5.77	3.24	0.88	0.2	1.27	0.49	652	0.523789	0.143254	0.328902	no	down	0.0777769	4.90347e-05	0.000644003	yes	down	0.161274	0.00154289	0.0110038	yes	down	GO:0005886(cellular_component:plasma membrane)	K06553	VPREB, CD179a		ENOG410ZN0R(S:Function unknown); ENOG410YQB2(S:Function unknown)	ENOG410ZN0R(immunoglobulin kappa variable 5-2); ENOG410YQB2(immunoglobulin kappa variable)
gene-LOC109196386	LOC109196386	KAG8004843.1(Immunoglobulin kappa variable 4-1 [Nibea albiflora])	Ig kappa chain V region 3381-like	-0.294691	-2.58976	-1.16345	49.84	6.805	0.85	2.05	100.93	95.28	19.53	115.88	3.56	12.49	20.28	12.04	48.17	51.51	2.08	11.53	0.54	1.16	2.61	1.49	997	0.815247	0.701098	0.845908	no	down	0.166113	0.00175187	0.0119092	yes	down	0.446444	0.108875	0.259666	no	down		K06553	VPREB, CD179a		ENOG410ZN1U(S:Function unknown); ENOG41115Q6(S:Function unknown)	ENOG410ZN1U(ig kappa chain V-II region RPMI 6410-like); ENOG41115Q6(immunoglobulin kappa constant)
gene-LOC109199887	LOC109199887	XP_039905886.1(immunoglobulin kappa light chain-like [Simochromis diagramma])	Ig kappa chain V region 3381-like	-1.22905	-1.36635	-0.666495	50.875	3.795	2.695	3.45	178.13	160.91	40.87	72.7	34.62	26.32	50.12	27.65	50.88	50.87	2.89	4.7	3.54	1.85	4.42	2.48	1379	0.426599	0.00932275	0.0475189	yes	down	0.387871	0.0194867	0.075545	no	down	0.630036	0.24786	0.446301	no	down		K06553	VPREB, CD179a		ENOG410ZN1U(S:Function unknown); ENOG41115Q6(S:Function unknown)	ENOG410ZN1U(ig kappa chain V-II region RPMI 6410-like); ENOG41115Q6(immunoglobulin kappa constant)
gene-LOC109196599	LOC109196599	XP_039461275.1(immunoglobulin kappa light chain-like, partial [Oreochromis aureus])	Ig kappa chain V region 3381-like	-2.34969	-2.04843	-2.33571	35.06	1.365	1.24	0.785	85.52	129.36	9.01	26.02	18.21	6.22	11.26	5.06	25.6	44.52	0.74	1.99	1.98	0.5	1.07	0.5	397	0.196188	0.00124623	0.00999512	yes	down	0.241747	0.0194422	0.0754467	no	down	0.198098	0.00629333	0.0332201	yes	down		K06553	VPREB, CD179a		ENOG410ZN1U(S:Function unknown); ENOG41115Q6(S:Function unknown)	ENOG410ZN1U(ig kappa chain V-II region RPMI 6410-like); ENOG41115Q6(immunoglobulin kappa constant)
gene-LOC102076078	LOC102076078	XP_040917210.1(uncharacterized protein LOC121197598 [Toxotes jaculatrix])	Ig kappa chain V region 3381-like	-2.70685	-1.88871	-3.24038	19.83	0.695	0.89	0.295	87.62	115.69	9.38	15.77	20.28	5.36	3.23	5.2	15.67	23.99	0.55	0.84	1.47	0.31	0.22	0.37	531	0.153164	9.96167e-05	0.00126254	yes	down	0.270048	0.0393854	0.126287	no	down	0.105815	0.000496813	0.00437863	yes	down	GO:0005886(cellular_component:plasma membrane)	K06553	VPREB, CD179a		ENOG410ZN0R(S:Function unknown); ENOG410YQB2(S:Function unknown)	ENOG410ZN0R(immunoglobulin kappa variable 5-2); ENOG410YQB2(immunoglobulin kappa variable)
gene-LOC112843401	LOC112843401	XP_039905886.1(immunoglobulin kappa light chain-like [Simochromis diagramma])	Ig kappa chain V region 3381-like	-6.8202	-6.1154	-4.29501	6.315	0	0	0.04	48.71	8.9	0	0	0	0	1	0	10.43	2.2	0	0	0	0	0.08	0	485	0.00884944	0.00115006	0.00938675	yes	down	0.0144238	0.00575381	0.030172	yes	down	0.0509417	0.0446868	0.139508	no	down		K06553	VPREB, CD179a		ENOG410ZN1U(S:Function unknown); ENOG41115Q6(S:Function unknown)	ENOG410ZN1U(ig kappa chain V-II region RPMI 6410-like); ENOG41115Q6(immunoglobulin kappa constant)
gene-LOC112843407	LOC112843407	KAF3706999.1(Immunoglobulin kappa variable 4-1 [Channa argus])	Ig kappa chain V region BS-5-like	-3.4248	-3.59143	-5.55681	20.915	0.405	0.245	0.03	51.79	73.86	1.03	9.38	2.54	2.41	0.62	0	16.29	25.54	0.09	0.72	0.29	0.2	0.06	0	390	0.0931174	0.00101782	0.00852583	yes	down	0.0829605	0.00126018	0.00918596	yes	down	0.0212438	0.00167149	0.0117133	yes	down		K06553	VPREB, CD179a		ENOG410ZN1U(S:Function unknown); ENOG41115Q6(S:Function unknown)	ENOG410ZN1U(ig kappa chain V-II region RPMI 6410-like); ENOG41115Q6(immunoglobulin kappa constant)
gene-LOC112843404	LOC112843404	KAG8004843.1(Immunoglobulin kappa variable 4-1 [Nibea albiflora])	Ig kappa chain V region K16-167-like	-1.82132	-4.23526	-1.62025	20.13	1.185	0.17	0.675	86.97	43.42	2.32	28.86	3.17	0	11.55	2.57	25.65	14.61	0.19	2.18	0.34	0	1.1	0.25	413	0.282961	0.0940016	0.247816	no	down	0.0530956	0.00161565	0.0111502	yes	down	0.325279	0.115207	0.269564	no	down		K06553	VPREB, CD179a		ENOG410ZN1U(S:Function unknown); ENOG41115Q6(S:Function unknown)	ENOG410ZN1U(ig kappa chain V-II region RPMI 6410-like); ENOG41115Q6(immunoglobulin kappa constant)
gene-LOC112844717	LOC112844717	XP_024654216.1(uncharacterized protein LOC112430222 [Maylandia zebra])	Ig kappa chain V region K-25-like	-1.27887	-1.74214	-2.63192	130.295	7.03	3.88	1.51	205.05	127.05	38.1	67.68	31	12.66	6.25	12.78	154.62	105.97	5.15	8.91	6.35	1.41	0.9	2.12	441	0.412119	0.0103755	0.0514384	no	down	0.298927	0.0147064	0.0615523	no	down	0.161329	0.000315556	0.00303025	yes	down		K06553	VPREB, CD179a		ENOG41115Q6(S:Function unknown); ENOG410ZN1U(S:Function unknown)	ENOG41115Q6(immunoglobulin kappa constant); ENOG410ZN1U(ig kappa chain V-II region RPMI 6410-like)
gene-LOC112843186	LOC112843186	CAC19376.1(immunoglobulin light chain, partial [Dicentrarchus labrax])	Ig kappa chain V-III region MOPC 63-like isoform X1	-1.0583	-2.29256	-0.982376	12.75	1.61	0.485	1.08	102.68	225.05	47.95	81.42	20.94	10.57	22.1	40.89	7.11	18.39	1.23	1.99	0.63	0.34	0.67	1.49	1081	0.480197	0.0938407	0.247462	no	down	0.204114	0.00388941	0.0223215	yes	down	0.506146	0.180165	0.36127	no	down	GO:0005886(cellular_component:plasma membrane)				ENOG41115Q6(S:Function unknown)	ENOG41115Q6(immunoglobulin kappa constant)
gene-LOC102076541	LOC102076541	AAS55942.1(immunoglobulin light chain variable region [Epinephelus coioides])	Ig kappa chain V-V region MOPC 21-like	-0.747524	-0.882208	-1.46474	789.6	61.255	40.925	19.74	1443.12	1638.09	531.29	934.7	313.18	503.46	287.38	126.57	789.06	790.14	42.77	79.74	44.53	37.32	27.98	11.5	907	0.595625	0.0247491	0.0976508	no	down	0.542536	0.0155201	0.0640132	no	down	0.3623	0.00182747	0.0126212	yes	down					ENOG41115Q6(S:Function unknown)	ENOG41115Q6(immunoglobulin kappa constant)
gene-LOC100701123	LOC100701123	XP_026012865.1(uncharacterized protein LOC113015151 [Astatotilapia calliptera])	Ig kappa-b4 chain C region-like	-3.59702	-3.83569	-6.38716	5.825	0.13	0.065	0	6.81	69.99	0	6.03	0	2.85	0	0	0.89	10.76	0	0.26	0	0.13	0	0	631	0.0826398	0.0309572	0.114547	no	down	0.0700392	0.030763	0.105847	no	down	0.0119474	0.00372715	0.0222415	yes	down					ENOG41115Q6(S:Function unknown)	ENOG41115Q6(immunoglobulin kappa constant)
gene-LOC109196609	LOC109196609	XP_026012865.1(uncharacterized protein LOC113015151 [Astatotilapia calliptera])	Ig kappa-b4 chain C region-like	-5.49555	-6.21518	-5.83901	7.565	0.035	0	0	26.33	31.07	0	1.01	0	0	0	0	6.43	8.7	0	0.07	0	0	0	0	456	0.0221653	0.00261792	0.0178904	yes	down	0.01346	0.00263125	0.0163633	yes	down	0.0174696	0.00607878	0.0322622	yes	down					ENOG41115Q6(S:Function unknown)	ENOG41115Q6(immunoglobulin kappa constant)
gene-LOC102076364	LOC102076364	XP_039461279.1(immunoglobulin kappa light chain-like [Oreochromis aureus])	Ig kappa-b4 chain C region-like isoform X2	-4.43281	-6.28082	-5.90425	4.575	0.035	0	0	29.24	31.08	1.57	0	0	0	0	0	4.15	5	0.07	0	0	0	0	0	603	0.0463012	0.00489581	0.0291206	yes	down	0.0128613	0.0020631	0.0135601	yes	down	0.0166972	0.00490803	0.0274353	yes	down					ENOG41115Q6(S:Function unknown)	ENOG41115Q6(immunoglobulin kappa constant)
gene-LOC109194584	LOC109194584	XP_026012865.1(uncharacterized protein LOC113015151 [Astatotilapia calliptera])	Ig kappa-b4 chain C region-like isoform X3	-1.42786	-2.74192	-4.37522	20.015	1.645	0.495	0.09	99.16	73.45	24.17	24.3	5.98	6.28	2.5	0	23.52	16.51	1.81	1.48	0.57	0.42	0.18	0	897	0.371682	0.0232904	0.0933433	no	down	0.149486	0.00115027	0.00854496	yes	down	0.0481868	0.000462575	0.0041257	yes	down					ENOG41115Q6(S:Function unknown)	ENOG41115Q6(immunoglobulin kappa constant)
gene-LOC106096474	LOC106096474	AHY86392.1(immunoglobulin delta heavy chain membrane-bound form [Oreochromis niloticus])	Ig mu chain C region membrane-bound form-like isoform X2	-0.568515	-1.56297	-1.92741	13.695	2.86	0.95	0.645	595.03	703.25	162.74	572.54	81.31	134.03	61.78	64	11.34	16.05	1.37	4.35	0.78	1.12	0.61	0.68	2842	0.674311	0.269645	0.492943	no	down	0.338454	0.000232063	0.00237168	yes	down	0.262901	7.71051e-06	0.000120426	yes	down		K17341	HMCN		ENOG4111XUQ(S:Function unknown)	ENOG4111XUQ(immunoglobulin heavy constant)
gene-LOC102079768	LOC102079768	XP_005456030.1(IgGFc-binding protein [Oreochromis niloticus])	IgGFc-binding protein	1.47252	1.78325	2.15844	4.83	8.17	4.465	6.04	63.85	43.92	89.03	143.33	82.74	90.47	90.84	82.49	3.71	5.95	6.71	9.63	4.3	4.63	7.28	4.8	3550	2.77507	0.0031307	0.0205256	yes	up	3.442	0.000943507	0.00731641	yes	up	4.46433	3.81349e-05	0.000493656	yes	up					ENOG410XNSK(S:Function unknown); ENOG410ZUDC(S:Function unknown); ENOG410XPJ1(S:Function unknown)	ENOG410XNSK(oligomeric mucus gel-forming); ENOG410ZUDC(Lectin C-type domain); ENOG410XPJ1(c-type lectin domain family)	PF17517.4(IgGFc_binding:IgGFc binding protein); PF00059.23(Lectin_C:Lectin C-type domain)
gene-LOC100702037	LOC100702037	XP_013132431.1(IgGFc-binding protein [Oreochromis niloticus])	IgGFc-binding protein	0.173479	0.556274	1.12039	10.655	3.525	3.275	4.26	1923	1700	1708	1303	954	1620	1504	1360	10.34	10.97	4.18	2.87	2.62	3.93	4.31	4.21	9427	1.12777	0.650419	0.814913	no	up	1.47047	0.0868097	0.220495	no	up	2.17406	0.000110024	0.00124431	yes	up					ENOG410XSFB(S:Function unknown); ENOG410XNSK(S:Function unknown)	ENOG410XSFB(VWD); ENOG410XNSK(oligomeric mucus gel-forming)	PF00094.27(VWD:von Willebrand factor type D domain); PF08742.13(C8:C8 domain); PF17517.4(IgGFc_binding:IgGFc binding protein); PF01826.19(TIL:Trypsin Inhibitor like cysteine rich domain); PF12714.9(TILa:TILa domain)
gene-LOC109200475	LOC109200475	XP_025761925.1(IgGFc-binding protein-like [Oreochromis niloticus])	IgGFc-binding protein-like	2.39853	2.07408	2.74479	0.635	1.895	0.775	1.36	12.61	6.17	39.14	34.24	15.63	20.85	25.44	19.78	0.72	0.55	1.9	1.89	0.72	0.83	1.78	0.94	10978	5.27266	0.00819301	0.042937	yes	up	4.21077	0.0512609	0.152195	no	up	6.7029	0.00491392	0.0274401	yes	up	GO:0016021(cellular_component:integral component of membrane)	K24831	ZAN		ENOG410XSFB(S:Function unknown); ENOG410XNSK(S:Function unknown); ENOG41104SS(S:Function unknown)	ENOG410XSFB(VWD); ENOG410XNSK(oligomeric mucus gel-forming); ENOG41104SS(Bacterial Ig-like domain protein)	PF00094.27(VWD:von Willebrand factor type D domain); PF08742.13(C8:C8 domain); PF01826.19(TIL:Trypsin Inhibitor like cysteine rich domain); PF12714.9(TILa:TILa domain); PF00629.25(MAM:MAM domain, meprin/A5/mu)
gene-LOC102080980	LOC102080980	XP_039467977.1(uncharacterized protein LOC116316748 [Oreochromis aureus])	immunoglobulin heavy constant gamma 1-like isoform X2	2.82669	2.73091	2.42456	31.56	29.99	21.31	12.875	61.8	24.7	198.99	261.69	112.35	153.51	72.41	91.03	44.58	18.54	26.86	33.12	21.93	20.69	11.52	14.23	2712	7.09443	3.8037e-08	1.19672e-06	yes	up	6.63874	1.30946e-06	2.87742e-05	yes	up	5.36866	8.68645e-05	0.00101476	yes	up	GO:0016021(cellular_component:integral component of membrane); GO:0005886(cellular_component:plasma membrane)	K16349;K06551	NCR3LG1, B7H6;SIRPA_B1_G, CD172	map04380(Osteoclast differentiation)	ENOG4111G5J(S:Function unknown); ENOG4110NPT(U:Intracellular trafficking, secretion, and vesicular transport)	ENOG4111G5J(Immunoglobulin C1-set domain); ENOG4110NPT(natural killer cell cytotoxicity receptor 3 ligand 1)
gene-LOC102076165	LOC102076165	XP_012779733.1(Ig kappa chain V region GOM [Maylandia zebra])	immunoglobulin kappa variable 2-29-like	-1.82954	-1.39083	-6.55195	20.77	1.14	0.99	0	80.41	21.34	0	24.49	8.99	7.71	0	0	31.64	9.9	0	2.28	1.21	0.77	0	0	453	0.281354	0.221373	0.435518	no	down	0.381345	0.184497	0.368463	no	down	0.0106578	0.000853864	0.00683216	yes	down		K06553	VPREB, CD179a		ENOG410YS8R(S:Function unknown); ENOG410ZN0R(S:Function unknown)	ENOG410YS8R(IGv); ENOG410ZN0R(immunoglobulin kappa variable 5-2)
gene-LOC109197023	LOC109197023	XP_025759058.1(immunoglobulin lambda-1 light chain [Oreochromis niloticus])	immunoglobulin lambda-1 light chain	-0.57357	-1.12219	-2.09156	6.72	1.075	0.655	0.175	158.77	175.78	74.03	102.49	28.11	47.29	18.24	10.93	5.76	7.68	0.9	1.25	0.75	0.56	0.17	0.18	1068	0.671952	0.205842	0.415824	no	down	0.459396	0.0460133	0.140854	no	down	0.234627	0.00158938	0.0112581	yes	down					ENOG4110QCW(S:Function unknown)	ENOG4110QCW(-)	PF07654.17(C1-set:Immunoglobulin C1-set domain); PF13927.8(Ig_3:Immunoglobulin domain); PF00047.27(ig:Immunoglobulin domain); PF07679.18(I-set:Immunoglobulin I-set domain)
gene-LOC109200081	LOC109200081	XP_019211022.1(immunoglobulin lambda-1 light chain [Oreochromis niloticus])	immunoglobulin lambda-1 light chain	-1.15477	-2.27814	-2.2269	34.82	4.25	1.28	1.24	259.36	652.11	127.44	209.67	62.69	26.09	47.47	28.41	17.25	52.39	3.48	5.02	1.94	0.62	1.51	0.97	1097	0.449137	0.0462307	0.152423	no	down	0.206164	0.00168806	0.0115603	yes	down	0.213618	0.000665545	0.00556169	yes	down					ENOG4110QCW(S:Function unknown)	ENOG4110QCW(-)	PF13927.8(Ig_3:Immunoglobulin domain); PF07654.17(C1-set:Immunoglobulin C1-set domain)
gene-LOC100695492	LOC100695492	XP_025762044.1(immunoglobulin lambda-1 light chain-like isoform X3 [Oreochromis niloticus])	immunoglobulin lambda-1 light chain-like, transcript variant X3	-0.919982	-1.39354	-1.95717	30.26	4.185	1.845	1.155	142.85	163.14	38.01	94.13	30.3	25.11	12.91	16.42	37.15	23.37	3.04	5.33	1.9	1.79	0.89	1.42	773	0.528516	0.0932329	0.246255	no	down	0.38063	0.022113	0.0826385	no	down	0.257533	0.00321378	0.0198866	yes	down					ENOG4111P0H(S:Function unknown)	ENOG4111P0H(Immunoglobulin C1-set domain)	PF07654.17(C1-set:Immunoglobulin C1-set domain); PF13927.8(Ig_3:Immunoglobulin domain); PF07686.19(V-set:Immunoglobulin V-set domain); PF07679.18(I-set:Immunoglobulin I-set domain); PF00047.27(ig:Immunoglobulin domain); PF13895.8(Ig_2:Immunoglobulin domain); PF08205.14(C2-set_2:CD80-like C2-set immunoglobulin domain)
gene-LOC100700024	LOC100700024	XP_025762036.1(immunoglobulin lambda-1 light chain-like isoform X3 [Oreochromis niloticus])	immunoglobulin lambda-1 light chain-like, transcript variant X3	-1.35096	-1.7814	-2.16015	23.265	2.025	1.025	0.645	172.25	302.28	50.26	102.96	47.43	16.64	20.26	20.12	15.51	31.02	1.33	2.72	1.62	0.43	0.6	0.69	1067	0.392031	0.0162711	0.0716787	no	down	0.2909	0.0168257	0.0679271	no	down	0.223733	0.000833554	0.00669516	yes	down					ENOG4111P0H(S:Function unknown)	ENOG4111P0H(Immunoglobulin C1-set domain)	PF07686.19(V-set:Immunoglobulin V-set domain); PF07654.17(C1-set:Immunoglobulin C1-set domain); PF13927.8(Ig_3:Immunoglobulin domain); PF07679.18(I-set:Immunoglobulin I-set domain); PF00047.27(ig:Immunoglobulin domain); PF13895.8(Ig_2:Immunoglobulin domain); PF08205.14(C2-set_2:CD80-like C2-set immunoglobulin domain)
gene-LOC100692545	LOC100692545	XP_025762071.1(immunoglobulin lambda-1 light chain-like isoform X7 [Oreochromis niloticus])	immunoglobulin lambda-1 light chain-like, transcript variant X7	-2.15763	-1.35885	-2.79471	13.725	0.655	1.025	0.405	124.85	139.12	16.53	29.75	29.21	19.34	7.22	7.04	15.15	12.3	0.48	0.83	1.23	0.82	0.4	0.41	931	0.224124	0.000197985	0.0022399	yes	down	0.389894	0.0409376	0.129639	no	down	0.144115	0.000267379	0.002641	yes	down					ENOG4111P0H(S:Function unknown)	ENOG4111P0H(Immunoglobulin C1-set domain)	PF07654.17(C1-set:Immunoglobulin C1-set domain); PF13927.8(Ig_3:Immunoglobulin domain); PF07686.19(V-set:Immunoglobulin V-set domain); PF07679.18(I-set:Immunoglobulin I-set domain); PF00047.27(ig:Immunoglobulin domain); PF08205.14(C2-set_2:CD80-like C2-set immunoglobulin domain); PF13895.8(Ig_2:Immunoglobulin domain)
gene-LOC106096470	LOC106096470	XP_025762367.1(immunoglobulin mu heavy chain-like isoform X2 [Oreochromis niloticus])	immunoglobulin mu heavy chain-like, transcript variant X2	-0.628728	-1.13871	-1.03388	266.3	56.505	28.12	25.2	5167.24	7608.37	2063.09	4768.61	1666.29	1060.72	1365.5	973.97	198.59	334.01	37.58	75.43	33.33	22.91	27.64	22.76	1803	0.646747	0.135079	0.316094	no	down	0.454166	0.0152816	0.0634131	no	down	0.488395	0.0106919	0.0497443	yes	down	GO:0005886(cellular_component:plasma membrane)	K06856	IGH	map05140(Leishmaniasis); map05310(Asthma); map04650(Natural killer cell mediated cytotoxicity); map05146(Amoebiasis); map05330(Allograft rejection); map05169(Epstein-Barr virus infection); map05143(African trypanosomiasis); map04640(Hematopoietic cell lineage); map04072(Phospholipase D signaling pathway); map05135(Yersinia infection); map05130(Pathogenic Escherichia coli infection); map05171(Coro…	ENOG4111XUQ(S:Function unknown)	ENOG4111XUQ(immunoglobulin heavy constant)	PF07654.17(C1-set:Immunoglobulin C1-set domain); PF13927.8(Ig_3:Immunoglobulin domain); PF07686.19(V-set:Immunoglobulin V-set domain); PF00047.27(ig:Immunoglobulin domain); PF13895.8(Ig_2:Immunoglobulin domain)
gene-igdcc3	igdcc3	XP_003442444.1(immunoglobulin superfamily DCC subclass member 3 [Oreochromis niloticus])	immunoglobulin superfamily DCC subclass member 3	-0.170307	-5.06051	-3.71647	0.175	0.045	0	0	39	33	16	35	1	0	2	0	0.17	0.18	0.03	0.06	0	0	0	0	11251	0.888653	0.826925	0.917701	no	down	0.0299665	0.00632424	0.032512	yes	down	0.0760733	0.0246245	0.0910939	no	down	GO:0016021(cellular_component:integral component of membrane); GO:0005886(cellular_component:plasma membrane)	K22654	IGDCC3, PUNK		ENOG410Z913(S:Function unknown)	ENOG410Z913(immunoglobulin superfamily DCC subclass member)	PF07679.18(I-set:Immunoglobulin I-set domain); PF13927.8(Ig_3:Immunoglobulin domain); PF13895.8(Ig_2:Immunoglobulin domain); PF00047.27(ig:Immunoglobulin domain); PF00041.23(fn3:Fibronectin type III domain); PF07686.19(V-set:Immunoglobulin V-set domain); PF08205.14(C2-set_2:CD80-like C2-set immunoglobulin domain); PF16656.7(Pur_ac_phosph_N:Purple acid Phosphatase, N-terminal domain)
gene-igsf10	igsf10	XP_005459365.3(immunoglobulin superfamily member 10 [Oreochromis niloticus])	immunoglobulin superfamily member 10	1.77289	1.35975	0.119755	2.74	2.835	1.465	0.56	375	548	1114	1361	542	606	101	270.97	1.99	3.49	2.7	2.97	1.47	1.46	0.29	0.83	9539	3.41739	5.00798e-06	9.52719e-05	yes	up	2.56641	0.00119195	0.00881081	yes	up	1.08655	0.837569	0.912962	no	up					ENOG4111N04(S:Function unknown); COG4886(S:Function unknown)	ENOG4111N04(immunoglobulin superfamily, member 10); COG4886(leucine Rich Repeat)	PF07679.18(I-set:Immunoglobulin I-set domain); PF13927.8(Ig_3:Immunoglobulin domain); PF00047.27(ig:Immunoglobulin domain); PF13895.8(Ig_2:Immunoglobulin domain); PF07686.19(V-set:Immunoglobulin V-set domain); PF13855.8(LRR_8:Leucine rich repeat); PF12799.9(LRR_4:Leucine Rich repeats (2 copies)); PF13306.8(LRR_5:BspA type Leucine rich repeat region (6 copies))
gene-LOC102078139	LOC102078139	XP_025755074.1(immunoglobulin superfamily member 10 isoform X1 [Oreochromis niloticus])	immunoglobulin superfamily member 10, transcript variant X1	-2.23607	-3.33362	-4.95944	2.235	0.13	0.045	0.01	43	42	6	8	2	2	1	0	2.07	2.4	0.12	0.14	0.05	0.04	0.02	0	1282	0.212264	0.0139112	0.0639771	no	down	0.0991926	0.00746595	0.0368306	yes	down	0.032141	0.00780173	0.0392635	yes	down	GO:0016021(cellular_component:integral component of membrane); GO:0005886(cellular_component:plasma membrane)				ENOG4110S24(S:Function unknown)	ENOG4110S24(Immunoglobulin V-set domain)	PF13927.8(Ig_3:Immunoglobulin domain); PF07686.19(V-set:Immunoglobulin V-set domain); PF07679.18(I-set:Immunoglobulin I-set domain); PF00047.27(ig:Immunoglobulin domain)
gene-LOC100709480	LOC100709480	XP_005465237.1(immunoglobulin superfamily member 21 isoform X1 [Oreochromis niloticus])	immunoglobulin superfamily member 21, transcript variant X1	2.70973	2.80541	2.90676	14.405	28.825	25.425	19.975	151.82	90.92	508.22	701.07	486.45	270.32	438.63	213.43	18.74	10.07	28.79	28.86	38.73	12.12	28.21	11.74	2605	6.54199	1.26233e-14	1.02308e-12	yes	up	6.99058	5.13636e-08	1.5982e-06	yes	up	7.4993	1.61483e-09	5.76295e-08	yes	up	GO:0005886(cellular_component:plasma membrane)				ENOG410XPIE(S:Function unknown)	ENOG410XPIE(Immunoglobin superfamily, member 21)	PF13927.8(Ig_3:Immunoglobulin domain); PF13895.8(Ig_2:Immunoglobulin domain); PF00047.27(ig:Immunoglobulin domain); PF07679.18(I-set:Immunoglobulin I-set domain); PF07686.19(V-set:Immunoglobulin V-set domain)
gene-LOC100712476	LOC100712476	XP_005454662.2(immunoglobulin superfamily member 5 [Oreochromis niloticus])	immunoglobulin superfamily member 5	3.44631	3.5535	3.41811	39.55	74.52	63.21	43.32	89.37	82.38	709.08	695.2	584.42	330.03	397.2	270.08	40.39	38.71	78.75	70.29	90.82	35.6	51.19	35.45	1895	10.9004	2.09091e-20	2.75981e-18	yes	up	11.7411	1.15409e-12	7.8162e-11	yes	up	10.6894	6.84378e-17	6.18682e-15	yes	up	GO:0098609(biological_process:cell-cell adhesion); GO:0016021(cellular_component:integral component of membrane)	K06786	JAM4, JCAM	map04530(Tight junction); map05120(Epithelial cell signaling in Helicobacter pylori infection)	ENOG410Y7FC(U:Intracellular trafficking, secretion, and vesicular transport)	ENOG410Y7FC(immunoglobulin superfamily, member 5)	PF07679.18(I-set:Immunoglobulin I-set domain); PF08205.14(C2-set_2:CD80-like C2-set immunoglobulin domain); PF13927.8(Ig_3:Immunoglobulin domain); PF07654.17(C1-set:Immunoglobulin C1-set domain)
gene-LOC102078135	LOC102078135	XP_039462326.1(immunoglobulin superfamily member 8-like [Oreochromis aureus])	immunoglobulin superfamily member 8	-1.86846	-4.92272	-5.60101	1.155	0.1	0.01	0.005	53.5	76.34	6.45	24.2	2.03	0	1.02	0	0.85	1.46	0.05	0.15	0.02	0	0.01	0	3346	0.273865	0.0301752	0.112479	no	down	0.0329697	0.00053814	0.00465272	yes	down	0.0206029	0.00145984	0.010527	yes	down	GO:0016021(cellular_component:integral component of membrane); GO:0005886(cellular_component:plasma membrane)	K06729	PTGFRN, CD315		ENOG4111FCJ(U:Intracellular trafficking, secretion, and vesicular transport)	ENOG4111FCJ(prostaglandin F2 receptor negative regulator)
gene-igsf9b	igsf9b	XP_025753820.1(protein turtle homolog B isoform X1 [Oreochromis niloticus])	immunoglobulin superfamily member 9B, transcript variant X1	2.26172	2.14553	2.18794	9.935	12.66	8.345	7.14	96.18	62.53	226.66	362.22	151.45	176.53	126.24	132.75	11.78	8.09	10.48	14.84	8.62	8.07	6.7	7.58	9101	4.79563	1.1919e-08	4.07363e-07	yes	up	4.42454	1.71141e-06	3.64022e-05	yes	up	4.55654	2.16852e-06	3.94685e-05	yes	up	GO:0016021(cellular_component:integral component of membrane); GO:0005886(cellular_component:plasma membrane)	K22656	IGSF9B		ENOG410XNZS(S:Function unknown)	ENOG410XNZS(immunoglobulin superfamily member)	PF13927.8(Ig_3:Immunoglobulin domain); PF07679.18(I-set:Immunoglobulin I-set domain); PF13895.8(Ig_2:Immunoglobulin domain); PF00047.27(ig:Immunoglobulin domain); PF07686.19(V-set:Immunoglobulin V-set domain); PF00041.23(fn3:Fibronectin type III domain); PF08205.14(C2-set_2:CD80-like C2-set immunoglobulin domain); PF16656.7(Pur_ac_phosph_N:Purple acid Phosphatase, N-terminal domain)
gene-LOC100697787	LOC100697787	XP_005466885.1(immunoglobulin-like domain-containing receptor 1 [Oreochromis niloticus])	immunoglobulin-like domain-containing receptor 1	0.790081	1.1981	1.55486	33.375	16.715	15.425	17.155	2416	1558	2358	2814	1708	2596	1914	2247	37.66	29.09	16.12	17.31	13.28	17.57	15.19	19.12	3419	1.72917	0.00672214	0.0369985	no	up	2.29437	0.000137699	0.00154598	yes	up	2.93806	5.54097e-07	1.15653e-05	yes	up	GO:0016021(cellular_component:integral component of membrane); GO:0005886(cellular_component:plasma membrane)				ENOG4110276(U:Intracellular trafficking, secretion, and vesicular transport)	ENOG4110276(immunoglobulin-like domain containing receptor 1)	PF05624.16(LSR:Lipolysis stimulated receptor (LSR)); PF07686.19(V-set:Immunoglobulin V-set domain)
gene-LOC100689935	LOC100689935	XP_003447811.1(interferon alpha-inducible protein 27-like protein 2A [Oreochromis niloticus])	interferon alpha-inducible protein 27-like protein 2A	-1.00193	-1.835	-2.02917	59.785	7.425	3	2.235	443.03	629.5	216	193.73	63	83.97	46.21	52	44.6	74.97	8.18	6.67	2.85	3.15	2.04	2.43	743	0.499333	0.0275094	0.105362	no	down	0.280291	9.49378e-05	0.00113229	yes	down	0.244996	3.5818e-05	0.000467432	yes	down							PF06140.15(Ifi-6-16:Interferon-induced 6-16 family)
gene-LOC100690202	LOC100690202	XP_005453411.1(interferon alpha-inducible protein 27-like protein 2A [Oreochromis niloticus])	interferon alpha-inducible protein 27-like protein 2A	-1.85062	-2.98794	-1.75694	7.07	0.44	0.155	0.305	59	45	16	4	4	2	2	9	7.47	6.67	0.72	0.16	0.22	0.09	0.11	0.5	645	0.277272	0.0696847	0.202993	no	down	0.126049	0.00750568	0.0369797	yes	down	0.295876	0.115339	0.269756	no	down					ENOG410Z2RX(U:Intracellular trafficking, secretion, and vesicular transport)	ENOG410Z2RX(interferon alpha-inducible protein)	PF06140.15(Ifi-6-16:Interferon-induced 6-16 family)
gene-LOC109195965	LOC109195965	XP_019204350.1(interferon alpha-inducible protein 27-like protein 2A [Oreochromis niloticus])	interferon alpha-inducible protein 27-like protein 2A	-2.17223	-3.76348	-1.17813	30.985	1.8	0.425	2.155	164.32	459.5	46.62	66.37	16	6.19	74.27	33.48	14.41	47.56	1.57	2.03	0.64	0.21	2.91	1.4	818	0.221867	0.00084647	0.00734579	yes	down	0.0736343	4.71605e-06	8.76445e-05	yes	down	0.441923	0.10036	0.245535	no	down							PF06140.15(Ifi-6-16:Interferon-induced 6-16 family)
gene-LOC106098440	LOC106098440	XP_019204354.1(interferon alpha-inducible protein 27-like protein 2A [Oreochromis niloticus])	interferon alpha-inducible protein 27-like protein 2A	-3.4057	-3.65419	-3.19277	149.615	3.575	2.11	2.465	1593.89	1158.59	84	115.47	26	81	47	61.05	161.24	137.99	3.18	3.97	1.18	3.04	2.07	2.86	743	0.0943585	3.0624e-28	6.63154e-26	yes	down	0.0794289	5.03897e-14	4.01144e-12	yes	down	0.109365	2.08013e-17	1.97874e-15	yes	down	GO:0016021(cellular_component:integral component of membrane)						PF06140.15(Ifi-6-16:Interferon-induced 6-16 family)
gene-LOC102079967	LOC102079967	XP_039458853.1(interferon alpha-inducible protein 27-like protein 2A [Oreochromis aureus])	interferon alpha-inducible protein 27-like protein 2A, transcript variant X1	-1.8201	-2.94571	-1.89755	14.35	1.09	0.35	0.62	258.11	142.41	32	54.53	11	13	19	18.95	17.3	11.4	0.85	1.33	0.35	0.35	0.6	0.64	986	0.283201	0.000345313	0.00351372	yes	down	0.129793	3.48008e-06	6.7055e-05	yes	down	0.268399	0.00164384	0.0115785	yes	down	GO:0016021(cellular_component:integral component of membrane)						PF06140.15(Ifi-6-16:Interferon-induced 6-16 family)
gene-ifngr1l	ifngr1l	NP_001347778.1(interferon gamma receptor 1-like precursor [Oreochromis niloticus])	interferon gamma receptor 1-like	0.298688	1.25247	1.61774	76.73	26.76	37.555	41.715	6452	2843	3601	4951	4440	5712	3837	6096	100.24	53.22	24.01	29.51	35.22	39.89	31.14	52.29	3357	1.23003	0.427497	0.650635	no	up	2.38249	0.00107885	0.00813015	yes	up	3.06894	0.000123415	0.00137581	yes	up	GO:0016021(cellular_component:integral component of membrane)	K05132	IFNGR1, CD119	map05140(Leishmaniasis); map05167(Kaposi sarcoma-associated herpesvirus infection); map05142(Chagas disease); map04650(Natural killer cell mediated cytotoxicity); map05145(Toxoplasmosis); map05152(Tuberculosis); map05321(Inflammatory bowel disease); map04659(Th17 cell differentiation); map04658(Th1 and Th2 cell differentiation); map05164(Influenza A); map05168(Herpes simplex virus 1 infection); m…	ENOG4110QGQ(S:Function unknown)	ENOG4110QGQ(Tissue factor)	PF01108.19(Tissue_fac:Tissue factor)
gene-ifi35	ifi35	XP_003442654.1(interferon-induced 35 kDa protein isoform X1 [Oreochromis niloticus])	interferon induced protein 35, transcript variant X1	-0.916704	-1.38977	-1.03397	84.84	12.845	6.455	7.23	2161	2776	941	1091	395	521	452	443	66.92	102.76	12.55	13.14	6.02	6.89	7.04	7.42	1848	0.529718	0.00875549	0.0452939	no	down	0.381626	0.000167053	0.00180483	yes	down	0.488363	0.00492866	0.0275	yes	down					ENOG4111RNW(S:Function unknown)	ENOG4111RNW(Interferon-induced protein 35)	PF07292.15(NID:Nmi/IFP 35 domain (NID))
gene-LOC100704899	LOC100704899	XP_003451428.1(interferon regulatory factor 1 isoform X1 [Oreochromis niloticus])	interferon regulatory factor 1, transcript variant X1	-1.10147	-1.93686	-1.46831	325.895	43.07	16.965	20.53	6037	10644	2866	3254	881	1285	974	1297	210.04	441.75	42.53	43.61	15.02	18.91	16.9	24.16	1672	0.466041	0.00971765	0.0489823	yes	down	0.261184	1.02187e-05	0.000170265	yes	down	0.361406	0.0010154	0.00785084	yes	down	GO:0005737(cellular_component:cytoplasm); GO:0008285(biological_process:negative regulation of cell proliferation); GO:0050776(biological_process:regulation of immune response); GO:0003700(molecular_function:transcription factor activity, sequence-specific DNA binding); GO:0005634(cellular_component:nucleus); GO:0006915(biological_process:apoptotic process); GO:0000976(molecular_function:transcri…	K09444	IRF1	map04625(C-type lectin receptor signaling pathway); map05165(Human papillomavirus infection); map05133(Pertussis); map04668(TNF signaling pathway); map04917(Prolactin signaling pathway)	ENOG4111HM7(K:Transcription)	ENOG4111HM7(regulation of CD8-positive, alpha-beta T cell proliferation)	PF00605.19(IRF:Interferon regulatory factor transcription factor)
gene-LOC100702762	LOC100702762	XP_003456593.1(interferon regulatory factor 2-binding protein 2-B [Oreochromis niloticus])	interferon regulatory factor 2-binding protein 2-B	0.444517	1.08466	0.668991	15.425	6.3	6.65	4.42	1098	918	840	1296	1006	991	587	574	15.41	15.44	5.27	7.33	7.13	6.17	4.3	4.54	3768	1.36086	0.101266	0.260414	no	up	2.12088	0.000699025	0.00575844	yes	up	1.58996	0.0276714	0.0990892	no	up	GO:0005634(cellular_component:nucleus)	K22383	IRF2BP		ENOG410Z1AW(K:Transcription); ENOG4110EVD(K:Transcription)	ENOG410Z1AW(Interferon regulatory factor 2 binding); ENOG4110EVD(interferon regulatory factor 2 binding protein 2)	PF11261.10(IRF-2BP1_2:Interferon regulatory factor 2-binding protein zinc finger)
gene-LOC102081448	LOC102081448	XP_005459047.1(interferon regulatory factor 2-like [Oreochromis niloticus])	interferon regulatory factor 2-like, transcript variant X1	-0.808601	-2.10208	-2.13185	7.85	1.57	0.39	0.39	91	306	62	130	20	27	11	24	3.07	12.63	1.06	2.08	0.33	0.45	0.21	0.57	1732	0.570935	0.261243	0.483417	no	down	0.232922	0.00756892	0.0372109	yes	down	0.228164	0.0118793	0.0535883	no	down	GO:0003700(molecular_function:transcription factor activity, sequence-specific DNA binding); GO:0005634(cellular_component:nucleus); GO:0000976(molecular_function:transcription regulatory region sequence-specific DNA binding)	K10153	IRF2		ENOG411152R(K:Transcription)	ENOG411152R(interferon regulatory factor 2)	PF00605.19(IRF:Interferon regulatory factor transcription factor)
gene-LOC100702954	LOC100702954	XP_005448377.1(interferon regulatory factor 3 [Oreochromis niloticus])	interferon regulatory factor 3	-1.41853	-0.910866	-0.376913	5.015	0.565	0.54	0.69	328	233	52	114	67	72	76	79	5.42	4.61	0.38	0.75	0.56	0.52	0.65	0.73	3241	0.374093	0.00156732	0.0119645	yes	down	0.531866	0.0410546	0.12988	no	down	0.770083	0.387981	0.590921	no	down	GO:0003700(molecular_function:transcription factor activity, sequence-specific DNA binding); GO:0005634(cellular_component:nucleus); GO:0000976(molecular_function:transcription regulatory region sequence-specific DNA binding)	K05411	IRF3	map05167(Kaposi sarcoma-associated herpesvirus infection); map05164(Influenza A); map05165(Human papillomavirus infection); map05162(Measles); map05163(Human cytomegalovirus infection); map05160(Hepatitis C); map05161(Hepatitis B); map05168(Herpes simplex virus 1 infection); map05169(Epstein-Barr virus infection); map04622(RIG-I-like receptor signaling pathway); map04623(Cytosolic DNA-sensing pat…	ENOG410YA4B(K:Transcription)	ENOG410YA4B(interferon regulatory factor 3)	PF10401.11(IRF-3:Interferon-regulatory factor 3); PF00605.19(IRF:Interferon regulatory factor transcription factor)
gene-LOC100709663	LOC100709663	XP_013131645.1(interferon regulatory factor 4 [Oreochromis niloticus])	interferon regulatory factor 4, transcript variant X2	-0.900399	-1.78423	-2.02621	20.205	3.13	1.185	0.87	396	803	217	300	71	103	60	52	11.8	28.61	2.78	3.48	1.05	1.32	0.9	0.84	1838	0.535739	0.0725944	0.208732	no	down	0.29033	0.00106674	0.0080653	yes	down	0.245499	0.000272897	0.00268546	yes	down	GO:0003700(molecular_function:transcription factor activity, sequence-specific DNA binding); GO:0005634(cellular_component:nucleus); GO:0000976(molecular_function:transcription regulatory region sequence-specific DNA binding)	K09445	IRF4	map04659(Th17 cell differentiation)	ENOG410ZZRB(S:Function unknown)	ENOG410ZZRB(interferon regulatory factor)	PF10401.11(IRF-3:Interferon-regulatory factor 3); PF00605.19(IRF:Interferon regulatory factor transcription factor)
gene-irf6	irf6	XP_005469613.1(interferon regulatory factor 6 [Oreochromis niloticus])	interferon regulatory factor 6, transcript variant X2	-0.0456063	1.07253	0.952218	23.765	8.125	11.53	10.065	1537	776	744	930	1059	1167	819	758	29.61	17.92	7.82	8.43	11.21	11.85	10	10.13	1718	0.968883	0.899303	0.951834	no	down	2.10312	0.00358115	0.0209004	yes	up	1.93485	0.00844822	0.0416552	no	up	GO:0003700(molecular_function:transcription factor activity, sequence-specific DNA binding); GO:0005634(cellular_component:nucleus); GO:0060429(biological_process:epithelium development); GO:0000976(molecular_function:transcription regulatory region sequence-specific DNA binding); GO:0048702(biological_process:embryonic neurocranium morphogenesis)	K10154	IRF6		ENOG410XRXT(K:Transcription)	ENOG410XRXT(interferon regulatory factor)	PF10401.11(IRF-3:Interferon-regulatory factor 3); PF00605.19(IRF:Interferon regulatory factor transcription factor)
gene-irf7	irf7	XP_003440542.2(interferon regulatory factor 7 [Oreochromis niloticus])	interferon regulatory factor 7	-1.22443	-2.13457	-1.578	21.14	2.67	0.98	1.255	618	927	202	330	59	117	108	86	15.14	27.14	2.16	3.18	0.72	1.24	1.35	1.16	2269	0.427968	0.00347144	0.0221913	yes	down	0.227735	1.37652e-05	0.000218909	yes	down	0.334945	0.000669281	0.00558208	yes	down	GO:1902037(biological_process:negative regulation of hematopoietic stem cell differentiation); GO:0003700(molecular_function:transcription factor activity, sequence-specific DNA binding); GO:0009615(biological_process:response to virus); GO:0045580(biological_process:regulation of T cell differentiation); GO:0000976(molecular_function:transcription regulatory region sequence-specific DNA binding)…	K09447	IRF7	map05167(Kaposi sarcoma-associated herpesvirus infection); map05164(Influenza A); map05162(Measles); map05160(Hepatitis C); map05161(Hepatitis B); map05168(Herpes simplex virus 1 infection); map05169(Epstein-Barr virus infection); map04622(RIG-I-like receptor signaling pathway); map04623(Cytosolic DNA-sensing pathway); map04620(Toll-like receptor signaling pathway); map04621(NOD-like receptor sig…	ENOG4111G85(K:Transcription)	ENOG4111G85(interferon regulatory factor 7)	PF10401.11(IRF-3:Interferon-regulatory factor 3); PF00605.19(IRF:Interferon regulatory factor transcription factor)
gene-irf8	irf8	XP_005467184.1(interferon regulatory factor 8 [Oreochromis niloticus])	interferon regulatory factor 8	-0.794219	-1.81845	-1.75985	56.895	9.625	3.24	2.91	1778	1933	646	1049	218	289	238	166	49.55	64.24	7.79	11.46	2.99	3.49	3.34	2.48	2002	0.576655	0.0102738	0.0510523	no	down	0.283526	1.1564e-07	3.28645e-06	yes	down	0.295279	2.33481e-06	4.21021e-05	yes	down	GO:0045658(biological_process:regulation of neutrophil differentiation); GO:0045649(biological_process:regulation of macrophage differentiation); GO:0005634(cellular_component:nucleus); GO:0000976(molecular_function:transcription regulatory region sequence-specific DNA binding); GO:0000981(molecular_function:RNA polymerase II transcription factor activity, sequence-specific DNA binding); GO:00140…	K10155	IRF8	map05133(Pertussis)	ENOG410XNYR(K:Transcription)	ENOG410XNYR(interferon regulatory factor 8)	PF10401.11(IRF-3:Interferon-regulatory factor 3); PF00605.19(IRF:Interferon regulatory factor transcription factor)
gene-LOC102077555	LOC102077555	XP_019214270.1(interferon-induced GTP-binding protein Mx isoform X1 [Oreochromis niloticus])	interferon-induced GTP-binding protein Mx, transcript variant X1	-1.28696	-1.69982	-1.58233	6.88	0.835	0.43	0.425	164.56	377.28	77.31	101.56	28.85	56.23	29.35	40.2	3.67	10.09	0.77	0.9	0.32	0.54	0.34	0.51	2545	0.409813	0.02976	0.111336	no	down	0.307825	0.0101507	0.0466355	yes	down	0.333942	0.0175373	0.0711421	no	down	GO:0005737(cellular_component:cytoplasm); GO:0003924(molecular_function:GTPase activity); GO:0005525(molecular_function:GTP binding)	K14754	MX	map05171(Coronavirus disease - COVID-19); map05164(Influenza A); map05165(Human papillomavirus infection); map05162(Measles); map05160(Hepatitis C)	COG0699(S:Function unknown)	COG0699(Dynamin family)	PF01031.22(Dynamin_M:Dynamin central region); PF00350.25(Dynamin_N:Dynamin family); PF02212.20(GED:Dynamin GTPase effector domain); PF01926.25(MMR_HSR1:50S ribosome-binding GTPase)
gene-LOC100708066	LOC100708066	XP_025763205.1(LOW QUALITY PROTEIN: interferon-induced GTP-binding protein Mx-like [Oreochromis niloticus])	interferon-induced GTP-binding protein Mx-like	-3.95905	-2.42006	-1.36506	1.29	0.025	0.045	0.09	46.35	45.81	0	5.03	5	3	4	9.25	1.18	1.4	0	0.05	0.06	0.03	0.05	0.13	2189	0.0642994	0.00174094	0.0129614	yes	down	0.186849	0.0262194	0.0937917	no	down	0.388219	0.191271	0.376542	no	down	GO:0005737(cellular_component:cytoplasm); GO:0003924(molecular_function:GTPase activity); GO:0005525(molecular_function:GTP binding)	K14754	MX	map05171(Coronavirus disease - COVID-19); map05164(Influenza A); map05165(Human papillomavirus infection); map05162(Measles); map05160(Hepatitis C)	COG0699(S:Function unknown)	COG0699(Dynamin family)	PF01031.22(Dynamin_M:Dynamin central region); PF00350.25(Dynamin_N:Dynamin family); PF02212.20(GED:Dynamin GTPase effector domain); PF01926.25(MMR_HSR1:50S ribosome-binding GTPase)
gene-LOC100690833	LOC100690833	XP_005452524.1(interferon-induced protein 44 [Oreochromis niloticus])	interferon-induced protein 44	-0.700579	-1.51191	-1.70098	7.49	1.365	0.55	0.43	205	205	72	128	20	51	18	28	7.01	7.97	1.07	1.66	0.35	0.75	0.31	0.55	1571	0.615325	0.105721	0.268325	no	down	0.350646	0.0106454	0.0482894	yes	down	0.307576	0.00397366	0.0233854	yes	down	GO:0005525(molecular_function:GTP binding)				ENOG4110T1T(S:Function unknown)	ENOG4110T1T(-)	PF01926.25(MMR_HSR1:50S ribosome-binding GTPase); PF13555.8(AAA_29:P-loop containing region of AAA domain); PF08298.13(AAA_PrkA:PrkA AAA domain)
gene-LOC100702439	LOC100702439	XP_003442855.1(interferon-induced protein 44 [Oreochromis niloticus])	interferon-induced protein 44	-0.86987	-3.85504	-3.66395	2.69	0.43	0.035	0.035	17	143	32	41	1	5	1	4	0.49	4.89	0.4	0.46	0.01	0.06	0.01	0.06	1979	0.547196	0.397536	0.624359	no	down	0.0691065	0.00416297	0.0235832	yes	down	0.0788937	0.00791935	0.0396922	yes	down	GO:0005525(molecular_function:GTP binding)				ENOG410XP4J(S:Function unknown)	ENOG410XP4J(Interferon-induced protein)	PF07534.18(TLD:TLD); PF01926.25(MMR_HSR1:50S ribosome-binding GTPase); PF00735.20(Septin:Septin); PF03193.18(RsgA_GTPase:RsgA GTPase)
gene-LOC100702575	LOC100702575	XP_039462751.1(interferon-induced protein 44-like [Oreochromis aureus])	interferon-induced protein 44, transcript variant X1	1.04993	0.941575	0.821267	135.38	57.915	43.74	37.34	1106.96	698.59	1247.27	1579.19	697.54	925.33	580.62	557.39	137.89	132.87	52.49	63.34	40.88	46.6	35.93	38.75	2156	2.07043	0.000460321	0.00444261	yes	up	1.92062	0.00357687	0.0208888	no	up	1.76696	0.0114057	0.0519331	no	up							PF01926.25(MMR_HSR1:50S ribosome-binding GTPase); PF13191.8(AAA_16:AAA ATPase domain)
gene-LOC100710414	LOC100710414	XP_013129155.1(interferon-induced protein 44 isoform X1 [Oreochromis niloticus])	interferon-induced protein 44, transcript variant X1	-1.58995	-2.01802	-2.11327	48.89	4.61	2.365	1.935	1058	1247	255	345	95	186	107	90	40.57	57.21	4.17	5.05	1.75	2.98	2.03	1.84	1571	0.332184	2.95184e-06	5.90753e-05	yes	down	0.246897	1.67384e-06	3.56589e-05	yes	down	0.231123	8.46146e-08	2.13697e-06	yes	down	GO:0005525(molecular_function:GTP binding)				ENOG41112QZ(S:Function unknown); ENOG4110PQ2(S:Function unknown)	ENOG41112QZ(-); ENOG4110PQ2(-)	PF01926.25(MMR_HSR1:50S ribosome-binding GTPase)
gene-LOC100703957	LOC100703957	XP_019207156.1(interferon-induced protein 44 isoform X1 [Oreochromis niloticus])	interferon-induced protein 44, transcript variant X1	-2.0867	-1.61954	-0.869406	39.13	2.335	2.235	3.315	1272.71	473.84	106.08	208.38	152.1	96.51	146.83	183.93	52.91	25.35	1.66	3.01	2.94	1.53	2.83	3.8	1300	0.235419	1.85218e-05	0.000298996	yes	down	0.325438	0.00289287	0.0176754	yes	down	0.547372	0.0701658	0.19202	no	down							PF01926.25(MMR_HSR1:50S ribosome-binding GTPase); PF03193.18(RsgA_GTPase:RsgA GTPase); PF13191.8(AAA_16:AAA ATPase domain)
gene-LOC100702607	LOC100702607	XP_005450146.2(interferon-induced protein 44-like [Oreochromis niloticus])	interferon-induced protein 44-like	-1.33463	-2.3102	-0.0326554	38.325	4.055	1.43	6.585	397.94	857.21	227.03	151.77	50.73	75.93	86.56	376.01	21.71	54.94	5	3.11	1.21	1.65	2.3	10.87	1013	0.396494	0.0231904	0.0930098	no	down	0.201633	4.59504e-05	0.000609969	yes	down	0.977619	0.963515	0.980759	no	down							PF01926.25(MMR_HSR1:50S ribosome-binding GTPase); PF13191.8(AAA_16:AAA ATPase domain)
gene-LOC100710945	LOC100710945	XP_019201789.2(interferon-induced protein 44-like [Oreochromis niloticus])	interferon-induced protein 44-like	-2.02341	-3.4931	-4.5964	2.105	0.155	0.04	0.02	49.7	79.35	8.36	17.85	0	6.34	1.32	1	1.45	2.76	0.11	0.2	0	0.08	0.02	0.02	1946	0.245976	0.0131752	0.0614176	no	down	0.088812	0.00603499	0.0313327	yes	down	0.0413377	0.0011685	0.0087979	yes	down	GO:0005525(molecular_function:GTP binding)				ENOG410XP4J(S:Function unknown)	ENOG410XP4J(Interferon-induced protein)	PF07534.18(TLD:TLD); PF01926.25(MMR_HSR1:50S ribosome-binding GTPase); PF00735.20(Septin:Septin)
gene-LOC109194893	LOC109194893	XP_019201788.1(interferon-induced protein 44-like [Oreochromis niloticus])	interferon-induced protein 44-like, transcript variant X1	-1.6641	-2.28374	-2.84544	6.24	0.685	0.33	0.205	171.6	235.09	41.12	61.3	25.92	13.14	7.25	14.35	5.05	7.43	0.64	0.73	0.52	0.14	0.15	0.26	2293	0.315542	0.00112512	0.00922663	yes	down	0.205364	0.000890827	0.00697746	yes	down	0.139135	6.14181e-05	0.000747226	yes	down	GO:0005525(molecular_function:GTP binding)				ENOG410XP4J(S:Function unknown)	ENOG410XP4J(Interferon-induced protein)	PF07534.18(TLD:TLD); PF01926.25(MMR_HSR1:50S ribosome-binding GTPase); PF00735.20(Septin:Septin)
gene-LOC100702194	LOC100702194	XP_003449520.2(interferon-induced protein with tetratricopeptide repeats 5 [Oreochromis niloticus])	interferon-induced protein with tetratricopeptide repeats 5	-1.05475	-0.634546	-0.440473	21.53	3.15	2.89	2.84	692.31	589.96	163.8	326.01	114.6	291.42	155.21	187.28	21.41	21.65	2.28	4.02	1.82	3.96	2.46	3.22	1879	0.481379	0.00281632	0.0189933	yes	down	0.644143	0.165672	0.343429	no	down	0.736893	0.228186	0.422926	no	down		K24850	IFIT5		COG0457(S:Function unknown); ENOG410YCDE(S:Function unknown)	COG0457(repeat-containing protein); ENOG410YCDE(interferon-induced protein with tetratricopeptide repeats)	PF13424.8(TPR_12:Tetratricopeptide repeat); PF07719.19(TPR_2:Tetratricopeptide repeat); PF14559.8(TPR_19:Tetratricopeptide repeat); PF00515.30(TPR_1:Tetratricopeptide repeat); PF13429.8(TPR_15:Tetratricopeptide repeat); PF13414.8(TPR_11:TPR repeat)
gene-LOC102081053	LOC102081053	XP_019212504.1(interferon-induced protein with tetratricopeptide repeats 5 [Oreochromis niloticus])	interferon-induced protein with tetratricopeptide repeats 5	-1.09174	0.303033	0.493181	7.275	0.975	3.135	2.395	249.86	178.18	64.11	89.86	113.98	133.27	68.55	145.63	9.4	5.15	0.92	1.03	4.17	2.1	1.7	3.09	2457	0.469195	0.00983041	0.0493891	yes	down	1.23374	0.472771	0.667513	no	up	1.40755	0.359237	0.563781	no	up		K24850	IFIT5		ENOG410YCDE(S:Function unknown)	ENOG410YCDE(interferon-induced protein with tetratricopeptide repeats)	PF13428.8(TPR_14:Tetratricopeptide repeat); PF07719.19(TPR_2:Tetratricopeptide repeat); PF13424.8(TPR_12:Tetratricopeptide repeat); PF00515.30(TPR_1:Tetratricopeptide repeat); PF13181.8(TPR_8:Tetratricopeptide repeat); PF13432.8(TPR_16:Tetratricopeptide repeat); PF14559.8(TPR_19:Tetratricopeptide repeat); PF13414.8(TPR_11:TPR repeat); PF13176.8(TPR_7:Tetratricopeptide repeat); PF13429.8(TPR_15:Te…
gene-LOC102080457	LOC102080457	XP_019213723.1(interferon-induced very large GTPase 1 isoform X1 [Oreochromis niloticus])	interferon-induced very large GTPase 1, transcript variant X1	1.77472	-0.624186	0.876949	1.7	1.75	0.24	0.57	187.6	218.44	488.82	587.19	4.64	134.95	171.95	103.9	1.42	1.98	1.68	1.82	0.02	0.46	0.69	0.45	6767	3.42172	1.0482e-06	2.37564e-05	yes	up	0.648786	0.543656	0.724791	no	down	1.83649	0.0713274	0.194324	no	up	GO:0005737(cellular_component:cytoplasm); GO:0005634(cellular_component:nucleus); GO:0005525(molecular_function:GTP binding)				ENOG410Y9GN(S:Function unknown)	ENOG410Y9GN(Up-regulator of cell proliferation)	PF01926.25(MMR_HSR1:50S ribosome-binding GTPase); PF00350.25(Dynamin_N:Dynamin family)
gene-LOC102078595	LOC102078595	XP_013125596.2(interferon-induced very large GTPase 1 isoform X1 [Oreochromis niloticus])	interferon-induced very large GTPase 1, transcript variant X2	-0.923754	-3.14887	-2.34116	0.72	0.095	0.015	0.025	59.65	89.18	46.44	8.65	5.09	3.05	6.04	5.1	0.5	0.94	0.16	0.03	0.02	0.01	0.03	0.02	6404	0.527136	0.346904	0.574917	no	down	0.112744	0.00155307	0.010806	yes	down	0.197352	0.0134496	0.058487	no	down	GO:0005737(cellular_component:cytoplasm); GO:0005634(cellular_component:nucleus); GO:0005525(molecular_function:GTP binding)				ENOG410Y9GN(S:Function unknown)	ENOG410Y9GN(Up-regulator of cell proliferation)	PF00350.25(Dynamin_N:Dynamin family); PF01926.25(MMR_HSR1:50S ribosome-binding GTPase); PF04548.18(AIG1:AIG1 family)
gene-LOC100693003	LOC100693003	XP_003450892.3(interferon-induced very large GTPase 1-like isoform X1 [Oreochromis niloticus])	interferon-induced very large GTPase 1-like, transcript variant X1	-0.609444	-2.07602	-0.988917	23.18	4.415	1.135	2.17	1568	3256	1448	950	277	285	301	619	13.29	33.07	5.55	3.28	1.19	1.08	1.35	2.99	6073	0.655449	0.264037	0.486369	no	down	0.237168	3.16639e-05	0.00044529	yes	down	0.503856	0.0720563	0.195879	no	down	GO:0005737(cellular_component:cytoplasm); GO:0005634(cellular_component:nucleus); GO:0005525(molecular_function:GTP binding)				ENOG410Y9GN(S:Function unknown)	ENOG410Y9GN(Up-regulator of cell proliferation)
gene-LOC100692960	LOC100692960	XP_005473989.1(interferon-induced, double-stranded RNA-activated protein kinase [Oreochromis niloticus])	interferon-induced, double-stranded RNA-activated protein kinase, transcript variant X1	1.69212	0.402372	0.836523	1.735	2.075	0.595	0.715	152.67	55.01	209.73	289.77	54.6	70.49	70.08	59.33	2.3	1.17	1.86	2.29	0.56	0.63	0.77	0.66	2910	3.23132	0.00117659	0.00955548	yes	up	1.32168	0.527106	0.712031	no	up	1.78574	0.18056	0.361823	no	up		K16195	EIF2AK2	map05167(Kaposi sarcoma-associated herpesvirus infection); map05164(Influenza A); map05165(Human papillomavirus infection); map05162(Measles); map05160(Hepatitis C); map05168(Herpes simplex virus 1 infection); map05169(Epstein-Barr virus infection); map05010(Alzheimer disease); map05171(Coronavirus disease - COVID-19); map05203(Viral carcinogenesis); map04217(Necroptosis); map04141(Protein proces…	ENOG410XS0B(T:Signal transduction mechanisms)	ENOG410XS0B(eukaryotic translation initiation factor 2alpha kinase)	PF00069.27(Pkinase:Protein kinase domain); PF07714.19(PK_Tyr_Ser-Thr:Protein tyrosine and serine/threonine kinase); PF00035.28(dsrm:Double-stranded RNA binding motif); PF14531.8(Kinase-like:Kinase-like)
gene-il1rap	il1rap	XP_013129101.1(interleukin-1 receptor accessory protein [Oreochromis niloticus])	interleukin 1 receptor accessory protein	0.944455	1.24855	1.24063	15.95	7.68	6.53	5.31	2284.78	1292.38	2224.65	2972.03	1804.83	2121.32	1420.79	1570.56	19.17	12.73	6.78	8.58	6.7	6.36	4.76	5.86	4229	1.92446	0.00258286	0.0177032	no	up	2.37603	0.000158066	0.00172693	yes	up	2.36302	0.000176138	0.00186673	yes	up	GO:0016021(cellular_component:integral component of membrane); GO:0007165(biological_process:signal transduction); GO:0005886(cellular_component:plasma membrane)	K04723	IL1RAP	map04060(Cytokine-cytokine receptor interaction); map04659(Th17 cell differentiation); map04010(MAPK signaling pathway); map04750(Inflammatory mediator regulation of TRP channels)	ENOG410ZRCQ(U:Intracellular trafficking, secretion, and vesicular transport)	ENOG410ZRCQ(Interleukin 1 receptor accessory protein)	PF01582.22(TIR:TIR domain); PF18452.3(Ig_6:Immunoglobulin domain); PF13927.8(Ig_3:Immunoglobulin domain); PF07679.18(I-set:Immunoglobulin I-set domain); PF13676.8(TIR_2:TIR domain)
gene-irak1	irak1	XP_003457675.1(interleukin-1 receptor-associated kinase 1 [Oreochromis niloticus])	interleukin 1 receptor associated kinase 1	-0.00924652	1.59493	1.59024	11.915	3.495	7.26	6.425	1108	444	510	629	1053	1057	709	914	16.1	7.73	3.31	3.68	7.72	6.8	5.38	7.47	3649	0.993611	0.982969	0.992067	no	down	3.02079	0.000233543	0.00238233	yes	up	3.01099	0.000241767	0.00242933	yes	up	GO:0004674(molecular_function:protein serine/threonine kinase activity); GO:0106311(deleted:old GO); GO:0070498(biological_process:interleukin-1-mediated signaling pathway); GO:0005524(molecular_function:ATP binding); GO:0106310(deleted:old GO)	K04730	IRAK1	map05140(Leishmaniasis); map05152(Tuberculosis); map05142(Chagas disease); map05162(Measles); map05145(Toxoplasmosis); map05161(Hepatitis B); map05133(Pertussis); map05132(Salmonella infection); map04010(MAPK signaling pathway); map05168(Herpes simplex virus 1 infection); map05169(Epstein-Barr virus infection); map05135(Yersinia infection); map04620(Toll-like receptor signaling pathway); map05130…	COG0515(T:Signal transduction mechanisms)	COG0515(Serine Threonine protein kinase)	PF00069.27(Pkinase:Protein kinase domain); PF07714.19(PK_Tyr_Ser-Thr:Protein tyrosine and serine/threonine kinase); PF00531.24(Death:Death domain)
gene-il17rb	il17rb	XP_005478394.1(interleukin-17 receptor B [Oreochromis niloticus])	interleukin 17 receptor B	-0.0274445	-0.0219819	1.387	23.055	6.305	4.41	10.245	1232	439	519	693.75	195	586.35	625	883	32.6	13.51	5.73	6.88	2.42	6.4	8.31	12.18	2099	0.981157	0.952486	0.977815	no	down	0.984879	0.969139	0.984433	no	down	2.61534	0.00317638	0.0196953	yes	up	GO:0016021(cellular_component:integral component of membrane); GO:0030368(molecular_function:interleukin-17 receptor activity)	K05165	IL17RB, IL17RH1	map04060(Cytokine-cytokine receptor interaction); map04657(IL-17 signaling pathway)	ENOG410YA4Q(U:Intracellular trafficking, secretion, and vesicular transport)	ENOG410YA4Q(Interleukin 17 receptor B)	PF08357.13(SEFIR:SEFIR domain)
gene-il17d	il17d	XP_003456654.1(interleukin-17D [Oreochromis niloticus])	interleukin 17D	0.863943	1.7415	1.32839	4.02	2.1	2.65	1.76	98	126	137	183	187	169	90	118	3.17	4.87	1.9	2.3	2.97	2.33	1.46	2.06	1780	1.82001	0.0620553	0.18767	no	up	3.34384	0.000372317	0.00347376	yes	up	2.51122	0.0111275	0.0511175	no	up	GO:0005125(molecular_function:cytokine activity); GO:0071222(biological_process:cellular response to lipopolysaccharide); GO:0005615(cellular_component:extracellular space); GO:0006954(biological_process:inflammatory response)	K05492	IL17D, IL27	map04060(Cytokine-cytokine receptor interaction); map04657(IL-17 signaling pathway); map04630(JAK-STAT signaling pathway); map04625(C-type lectin receptor signaling pathway)	ENOG4112BXJ(S:Function unknown)	ENOG4112BXJ(interleukin 17D)	PF06083.13(IL17:Interleukin-17)
gene-LOC100693282	LOC100693282	XP_005457944.1(interleukin-1 beta [Oreochromis niloticus])	interleukin-1 beta	-1.10067	-0.442686	-0.309409	4.465	0.875	0.945	0.96	280.56	240.87	87.55	97.05	90.19	90.25	50.99	100.8	4.3	4.63	0.86	0.89	1.02	0.87	0.57	1.35	3531	0.466299	0.00681817	0.0373962	yes	down	0.735763	0.31299	0.518527	no	down	0.806972	0.559262	0.73171	no	down	GO:0005125(molecular_function:cytokine activity); GO:0005615(cellular_component:extracellular space); GO:0005829(cellular_component:cytosol); GO:0005764(cellular_component:lysosome); GO:0006954(biological_process:inflammatory response); GO:0006955(biological_process:immune response); GO:0005149(molecular_function:interleukin-1 receptor binding)	K04519	IL1B	map05140(Leishmaniasis); map05142(Chagas disease); map05143(African trypanosomiasis); map04657(IL-17 signaling pathway); map05163(Human cytomegalovirus infection); map05146(Amoebiasis); map05332(Graft-versus-host disease); map04659(Th17 cell differentiation); map04010(MAPK signaling pathway); map05168(Herpes simplex virus 1 infection); map05162(Measles); map04217(Necroptosis); map04750(Inflammato…	ENOG410XU2E(K:Transcription)	ENOG410XU2E(Produced by activated macrophages, IL-1 stimulates thymocyte proliferation by inducing IL-2 release, B-cell maturation and proliferation, and fibroblast growth factor activity. IL-1 proteins are involved in the inflammatory response, being identified as endogenous pyrogens, and are reported to stimulate the release of prostaglandin and collagenase from synovial cells)	PF00340.21(IL1:Interleukin-1 / 18)
gene-LOC102075875	LOC102075875	XP_019212599.1(interleukin-1 receptor accessory protein isoform X1 [Oreochromis niloticus])	interleukin-1 receptor accessory protein, transcript variant X1	0.390525	1.30495	0.945079	11.82	5.06	6.43	4.755	857.29	354.16	572.41	584.44	752.98	574.87	321.83	488.19	15.81	7.83	5.2	4.92	7.58	5.28	3.44	6.07	3088	1.31087	0.379165	0.607407	no	up	2.47075	0.0054901	0.029173	yes	up	1.92529	0.0413787	0.132049	no	up	GO:0016021(cellular_component:integral component of membrane); GO:0004908(molecular_function:interleukin-1 receptor activity); GO:0005886(cellular_component:plasma membrane)	K04723;K05173	IL1RAP;IL18R1, IL1RRP, CD218a	map04750(Inflammatory mediator regulation of TRP channels); map05321(Inflammatory bowel disease); map04659(Th17 cell differentiation); map04010(MAPK signaling pathway); map04668(TNF signaling pathway); map04060(Cytokine-cytokine receptor interaction); map04061(Viral protein interaction with cytokine and cytokine receptor)	ENOG4110RM4(S:Function unknown)	ENOG4110RM4(-)	PF13927.8(Ig_3:Immunoglobulin domain); PF00047.27(ig:Immunoglobulin domain); PF13895.8(Ig_2:Immunoglobulin domain); PF01582.22(TIR:TIR domain)
gene-LOC102076609	LOC102076609	XP_019212594.1(uncharacterized protein LOC102076609 isoform X1 [Oreochromis niloticus])	interleukin-1 receptor accessory protein, transcript variant X1	-1.42263	-1.01683	-1.77139	6.765	1.135	1.1	0.435	527.38	315.42	112.84	121.04	96.77	94.09	55.99	32.34	7.97	5.56	1.12	1.15	1.09	1.11	0.61	0.26	3823	0.373033	0.000428052	0.00417185	yes	down	0.494199	0.0189722	0.0743005	no	down	0.292926	0.00039825	0.00366576	yes	down		K04723;K05173;K04387	IL1RAP;IL18R1, IL1RRP, CD218a;IL1R2, CD121b	map04640(Hematopoietic cell lineage); map05166(Human T-cell leukemia virus 1 infection); map05202(Transcriptional misregulation in cancer); map05146(Amoebiasis); map05215(Prostate cancer); map05321(Inflammatory bowel disease); map04659(Th17 cell differentiation); map04010(MAPK signaling pathway); map04668(TNF signaling pathway); map04750(Inflammatory mediator regulation of TRP channels); map05418…			PF13927.8(Ig_3:Immunoglobulin domain); PF00047.27(ig:Immunoglobulin domain); PF13895.8(Ig_2:Immunoglobulin domain)
gene-LOC109197618	LOC109197618	XP_019208610.1(interleukin-1 receptor type 2 [Oreochromis niloticus])	interleukin-1 receptor type 2, transcript variant X1	-1.4759	-0.923998	-1.61627	15.175	1.67	1.525	2.3	533.87	265.28	64.19	161.98	118.74	66.86	56.29	35.68	17.26	13.09	1.44	1.9	1.72	1.33	2.49	2.11	2876	0.359509	0.00304629	0.0200945	yes	down	0.527046	0.0965556	0.237344	no	down	0.326177	0.00168311	0.0117701	yes	down	GO:0016021(cellular_component:integral component of membrane); GO:0004908(molecular_function:interleukin-1 receptor activity); GO:0005886(cellular_component:plasma membrane)	K04387	IL1R2, CD121b	map04640(Hematopoietic cell lineage); map05166(Human T-cell leukemia virus 1 infection); map05202(Transcriptional misregulation in cancer); map05146(Amoebiasis); map05215(Prostate cancer); map05418(Fluid shear stress and atherosclerosis); map04060(Cytokine-cytokine receptor interaction)	ENOG410Z3W1(U:Intracellular trafficking, secretion, and vesicular transport)	ENOG410Z3W1(Interleukin 1)	PF18452.3(Ig_6:Immunoglobulin domain); PF13895.8(Ig_2:Immunoglobulin domain); PF13927.8(Ig_3:Immunoglobulin domain)
gene-LOC112844175	LOC112844175	XP_025759751.1(interleukin-1 receptor type 2-like [Oreochromis niloticus])	interleukin-1 receptor type 2-like	-1.1741	-1.25215	-1.78542	13.25	1.81	1.12	0.675	729.9	343.84	73.17	313.9	80.21	129.65	42.9	65.76	16.95	9.55	0.74	2.88	0.93	1.31	0.51	0.84	2379	0.443159	0.0502583	0.161821	no	down	0.419823	0.00676071	0.0342323	yes	down	0.290092	0.000392413	0.00362792	yes	down	GO:0016021(cellular_component:integral component of membrane); GO:0004908(molecular_function:interleukin-1 receptor activity); GO:0005886(cellular_component:plasma membrane)	K04387	IL1R2, CD121b	map04640(Hematopoietic cell lineage); map05166(Human T-cell leukemia virus 1 infection); map05202(Transcriptional misregulation in cancer); map05146(Amoebiasis); map05215(Prostate cancer); map05418(Fluid shear stress and atherosclerosis); map04060(Cytokine-cytokine receptor interaction)	ENOG410Z3W1(U:Intracellular trafficking, secretion, and vesicular transport)	ENOG410Z3W1(Interleukin 1)	PF13927.8(Ig_3:Immunoglobulin domain); PF13895.8(Ig_2:Immunoglobulin domain); PF18452.3(Ig_6:Immunoglobulin domain)
gene-LOC100702389	LOC100702389	XP_005475463.1(interleukin-1 receptor-like 1 isoform X1 [Oreochromis niloticus])	interleukin-1 receptor-like 1, transcript variant X1	0.122999	2.24581	2.31988	2.59	0.725	2.335	2.195	162	38	68	91	242	168	157	183	4.06	1.12	0.75	0.7	3	1.67	2.06	2.33	2120	1.089	0.863758	0.935955	no	up	4.74305	0.000736051	0.00599454	yes	up	4.99292	0.000223353	0.00228039	yes	up	GO:0016021(cellular_component:integral component of membrane); GO:0007165(biological_process:signal transduction)	K05171	IL1RL1, ST2	map04060(Cytokine-cytokine receptor interaction)	ENOG4111E6W(S:Function unknown)	ENOG4111E6W(TIR domain)	PF01582.22(TIR:TIR domain); PF13927.8(Ig_3:Immunoglobulin domain); PF13895.8(Ig_2:Immunoglobulin domain); PF16680.7(Ig_4:T-cell surface glycoprotein CD3 delta chain)
gene-LOC100711324	LOC100711324	XP_005457630.1(interleukin-11 isoform X1 [Oreochromis niloticus])	interleukin-11, transcript variant X1	0.391825	4.14602	3.11687	1.4	0.515	4.745	2.06	81	4	39	38	383	241	120	123	2.64	0.16	0.55	0.48	6.14	3.35	1.96	2.16	1766	1.31205	0.739686	0.868764	no	up	17.7042	0.00827161	0.0398448	yes	up	8.67507	0.000987709	0.00768465	yes	up	GO:0016021(cellular_component:integral component of membrane)				ENOG4110S2K(S:Function unknown)	ENOG4110S2K(-)	PF07400.13(IL11:Interleukin 11)
gene-LOC100700163	LOC100700163	XP_025758989.1(interleukin-12 receptor subunit beta-2 [Oreochromis niloticus])	interleukin-12 receptor subunit beta-2	0.244467	1.13256	0.856526	42.57	11.33	16.14	12.175	3532.9	2191.72	2548.4	2457.35	3230.1	2451.86	1362.73	2311.63	49.06	36.08	12.23	10.43	19.92	12.36	8.14	16.21	3448	1.18466	0.468194	0.68439	no	up	2.19247	0.00281458	0.0173096	yes	up	1.81067	0.0267728	0.0967471	no	up		K05064	IL12RB2	map04060(Cytokine-cytokine receptor interaction); map05321(Inflammatory bowel disease); map04658(Th1 and Th2 cell differentiation); map04630(JAK-STAT signaling pathway); map05200(Pathways in cancer)	ENOG410YRR7(U:Intracellular trafficking, secretion, and vesicular transport)	ENOG410YRR7(interleukin-23-mediated signaling pathway)	PF00041.23(fn3:Fibronectin type III domain)
gene-LOC100702221	LOC100702221	XP_003455702.1(interleukin-17 receptor A [Oreochromis niloticus])	interleukin-17 receptor A	0.348272	1.2027	0.890262	20.535	8.27	10.54	7.595	1888	974	1251	1457	1563.97	1420	901	968.04	25.63	15.44	7.99	8.55	11.47	9.61	6.94	8.25	3924	1.27304	0.324519	0.551842	no	up	2.3017	0.00159989	0.0110724	yes	up	1.85351	0.0121748	0.0544715	no	up	GO:0016021(cellular_component:integral component of membrane); GO:0030368(molecular_function:interleukin-17 receptor activity)	K05164	IL17RA, CD217	map04060(Cytokine-cytokine receptor interaction); map04657(IL-17 signaling pathway)	ENOG4111HRA(U:Intracellular trafficking, secretion, and vesicular transport)	ENOG4111HRA(interleukin 17 receptor A)	PF16556.7(IL17R_fnIII_D1:Interleukin-17 receptor, fibronectin-III-like domain 1); PF08357.13(SEFIR:SEFIR domain); PF16578.7(IL17R_fnIII_D2:Interleukin 17 receptor D)
gene-LOC102079252	LOC102079252	XP_005454120.1(interleukin-17 receptor D isoform X1 [Oreochromis niloticus])	interleukin-17 receptor D, transcript variant X1	-0.403921	-1.72389	-1.39201	9.855	2.195	0.6	0.665	274	420	161	261	40	64	48	51	6.96	12.75	1.78	2.61	0.5	0.7	0.62	0.71	2199	0.755802	0.372179	0.600014	no	down	0.302732	0.00123905	0.00907329	yes	down	0.381032	0.00889623	0.0433611	yes	down	GO:0016021(cellular_component:integral component of membrane); GO:0030368(molecular_function:interleukin-17 receptor activity)	K05167	IL17RD, SEF		ENOG4110CUP(U:Intracellular trafficking, secretion, and vesicular transport)	ENOG4110CUP(SEFIR domain)	PF08357.13(SEFIR:SEFIR domain); PF16742.7(IL17R_D_N:N-terminus of interleukin 17 receptor D); PF00041.23(fn3:Fibronectin type III domain)
gene-LOC100692035	LOC100692035	XP_003437800.1(interleukin-17A-like [Oreochromis niloticus])	interleukin-17A-like	-2.01916	-5.54785	-4.50462	14.74	0.86	0.05	0.095	7	162	16	19	0	2	1	2	1.05	28.43	0.83	0.89	0	0.1	0.06	0.13	583	0.246702	0.107419	0.271294	no	down	0.0213763	0.00161392	0.0111496	yes	down	0.0440529	0.00453379	0.0257922	yes	down	GO:0005125(molecular_function:cytokine activity); GO:0005615(cellular_component:extracellular space); GO:0006954(biological_process:inflammatory response)	K05489	IL17A, CTLA8	map04060(Cytokine-cytokine receptor interaction); map05321(Inflammatory bowel disease); map04659(Th17 cell differentiation); map05323(Rheumatoid arthritis); map04657(IL-17 signaling pathway)	ENOG410YS4N(O:Posttranslational modification, protein turnover, chaperones)	ENOG410YS4N(Interleukin 17A)	PF06083.13(IL17:Interleukin-17)
gene-LOC100708542	LOC100708542	XP_003449294.1(interleukin-17C isoform X1 [Oreochromis niloticus])	interleukin-17C, transcript variant X1	0.646597	4.15884	3.73575	2.08	0.715	5.99	3.425	55	24	44	47	313	331	216	155	2.57	1.59	0.65	0.78	5.88	6.1	4.01	2.84	1108	1.56547	0.365573	0.593751	no	up	17.8623	1.63089e-18	1.81978e-16	yes	up	13.3221	4.28405e-13	2.65213e-11	yes	up	GO:0005125(molecular_function:cytokine activity); GO:0005615(cellular_component:extracellular space); GO:0006954(biological_process:inflammatory response); GO:0005576(cellular_component:extracellular region)	K05494;K05491	IL17F, ML1;IL17C, CX2	map04060(Cytokine-cytokine receptor interaction); map05321(Inflammatory bowel disease); map04659(Th17 cell differentiation); map04657(IL-17 signaling pathway)	ENOG4111VTD(S:Function unknown)	ENOG4111VTD(interleukin)	PF06083.13(IL17:Interleukin-17)
gene-LOC100709406	LOC100709406	XP_003440884.1(interleukin-17F [Oreochromis niloticus])	interleukin-17F	-1.82314	-1.29689	-1.13704	15.51	1.195	1.21	1.155	315	231	57	59	44	61	70	20	16.57	14.45	1.23	1.16	1.11	1.31	1.77	0.54	1193	0.282606	2.84973e-05	0.000429259	yes	down	0.407003	0.00481998	0.0264361	yes	down	0.454692	0.0823234	0.214826	no	down	GO:0005125(molecular_function:cytokine activity); GO:0005615(cellular_component:extracellular space); GO:0006954(biological_process:inflammatory response)	K05494	IL17F, ML1	map04060(Cytokine-cytokine receptor interaction); map05321(Inflammatory bowel disease); map04659(Th17 cell differentiation); map04657(IL-17 signaling pathway)	ENOG410YVBI(O:Posttranslational modification, protein turnover, chaperones)	ENOG410YVBI(Interleukin 17F)	PF06083.13(IL17:Interleukin-17)
gene-LOC102080666	LOC102080666	XP_019212602.1(interleukin-18 receptor 1 [Oreochromis niloticus])	interleukin-18 receptor 1	-1.20433	-1.05549	-1.17041	12.44	1.585	1.205	0.975	577.32	447.42	133.82	210.69	109.25	122.12	80.41	83.86	12.91	11.97	1.31	1.86	1.22	1.19	0.92	1.03	2461	0.433971	0.00030092	0.00314158	yes	down	0.481133	0.00517365	0.0278842	yes	down	0.444296	0.00286876	0.0181549	yes	down	GO:0016021(cellular_component:integral component of membrane); GO:0004908(molecular_function:interleukin-1 receptor activity); GO:0005886(cellular_component:plasma membrane)	K04723;K05173	IL1RAP;IL18R1, IL1RRP, CD218a	map04750(Inflammatory mediator regulation of TRP channels); map05321(Inflammatory bowel disease); map04659(Th17 cell differentiation); map04010(MAPK signaling pathway); map04668(TNF signaling pathway); map04060(Cytokine-cytokine receptor interaction); map04061(Viral protein interaction with cytokine and cytokine receptor)	ENOG4110RM4(S:Function unknown)	ENOG4110RM4(-)	PF01582.22(TIR:TIR domain); PF13927.8(Ig_3:Immunoglobulin domain); PF00047.27(ig:Immunoglobulin domain)
gene-LOC100711365	LOC100711365	XP_005469434.1(interleukin-20 [Oreochromis niloticus])	interleukin-20	-0.0163662	2.11954	3.1555	5.125	1.455	4.14	7.29	131	37	23	110	53	299	266	249	7.68	2.57	0.55	2.36	1.43	6.85	7.27	7.31	1097	0.98872	0.984602	0.992804	no	down	4.34555	0.00819359	0.039581	yes	up	8.91045	1.17618e-08	3.50938e-07	yes	up	GO:0005576(cellular_component:extracellular region)	K22667	IL20	map04060(Cytokine-cytokine receptor interaction); map04061(Viral protein interaction with cytokine and cytokine receptor); map04630(JAK-STAT signaling pathway)	ENOG410YMTB(O:Posttranslational modification, protein turnover, chaperones)	ENOG410YMTB(Interleukin 20)	PF00726.19(IL10:Interleukin 10); PF14565.8(IL22:Interleukin 22 IL-10-related T-cell-derived-inducible factor)
gene-LOC100695669	LOC100695669	XP_019216211.1(interleukin-31 receptor subunit alpha isoform X1 [Oreochromis niloticus])	interleukin-31 receptor subunit alpha, transcript variant X1	1.19286	1.62283	1.8646	4.91	3.445	3.215	3.27	420.2	211.61	470.27	613.79	413.97	479.64	402	408.95	6.16	3.66	3.16	3.73	3.27	3.16	3.14	3.4	4012	2.28605	0.00182052	0.0134276	yes	up	3.07978	4.4177e-05	0.000589301	yes	up	3.64168	1.84674e-06	3.40892e-05	yes	up	GO:0016021(cellular_component:integral component of membrane)	K22630	IL31RA	map04060(Cytokine-cytokine receptor interaction)	ENOG410YSWS(S:Function unknown)	ENOG410YSWS(Fibronectin type III domain)	PF00041.23(fn3:Fibronectin type III domain); PF09240.12(IL6Ra-bind:Interleukin-6 receptor alpha chain, binding)
gene-LOC106098416	LOC106098416	XP_019208851.1(interleukin-8 [Oreochromis niloticus])	interleukin-8	-2.92317	-2.86086	-2.33801	137.34	4.535	3.15	3.955	1578.86	1111.92	78.84	204.89	90	80.78	133.44	58.6	145.38	129.3	2.89	6.18	3.54	2.76	5.24	2.67	827	0.131838	5.00595e-13	3.32746e-11	yes	down	0.137656	1.82618e-14	1.49758e-12	yes	down	0.197783	3.38352e-07	7.44347e-06	yes	down	GO:0006952(biological_process:defense response); GO:0006955(biological_process:immune response); GO:0005615(cellular_component:extracellular space); GO:0008009(molecular_function:chemokine activity)	K10030	IL8, CXCL8	map05167(Kaposi sarcoma-associated herpesvirus infection); map05142(Chagas disease); map05144(Malaria); map05163(Human cytomegalovirus infection); map05146(Amoebiasis); map05161(Hepatitis B); map05219(Bladder cancer); map04218(Cellular senescence); map04061(Viral protein interaction with cytokine and cytokine receptor); map04072(Phospholipase D signaling pathway); map04622(RIG-I-like receptor sig…	ENOG410Z1BP(O:Posttranslational modification, protein turnover, chaperones)	ENOG410Z1BP(IL-8 is a chemotactic factor that attracts neutrophils, basophils, and T-cells, but not monocytes. It is also involved in neutrophil activation. It is released from several cell types in response to an inflammatory stimulus)	PF00048.22(IL8:Small cytokines (intecrine/chemokine), interleukin-8 like)
gene-il-8	il-8	XP_019214958.1(interleukin-8 isoform X1 [Oreochromis niloticus])	interleukin-8, transcript variant X1	-1.24422	1.88911	2.24425	301.515	39.765	232.575	253.085	4155	718	530	996	3847	4030	3626.54	4126	499.93	103.1	29.27	50.26	255.18	209.97	227.99	278.18	695	0.422136	0.051963	0.165686	no	down	3.70408	0.00224532	0.0144758	yes	up	4.73791	0.000196452	0.00204395	yes	up	GO:0005153(molecular_function:interleukin-8 receptor binding); GO:0030593(biological_process:neutrophil chemotaxis); GO:0005615(cellular_component:extracellular space); GO:0042119(biological_process:neutrophil activation); GO:0008009(molecular_function:chemokine activity); GO:0006954(biological_process:inflammatory response); GO:0006955(biological_process:immune response)	K10030	IL8, CXCL8	map05167(Kaposi sarcoma-associated herpesvirus infection); map05142(Chagas disease); map05144(Malaria); map05163(Human cytomegalovirus infection); map05146(Amoebiasis); map05161(Hepatitis B); map05219(Bladder cancer); map04218(Cellular senescence); map04061(Viral protein interaction with cytokine and cytokine receptor); map04072(Phospholipase D signaling pathway); map04622(RIG-I-like receptor sig…	ENOG410ZT1C(S:Function unknown)	ENOG410ZT1C((chemokine (C-X-C motif) ligand)	PF00048.22(IL8:Small cytokines (intecrine/chemokine), interleukin-8 like)
gene-LOC102079379	LOC102079379	XP_005460679.1(lactose-binding lectin l-2 isoform X1 [Oreochromis niloticus])	lactose-binding lectin l-2, transcript variant X1	-5.1911	-1.60083	-2.78126	38.44	0.195	2.12	0.755	513.73	120.76	4.27	9.27	80.99	1.52	1.53	28.57	60.37	16.51	0.12	0.27	4.19	0.05	0.06	1.45	954	0.027373	9.42811e-11	4.64171e-09	yes	down	0.329687	0.424987	0.626852	no	down	0.145464	0.00543021	0.0295496	yes	down		K22244	REG4	map05226(Gastric cancer)	ENOG410XPJ1(S:Function unknown); ENOG410ZTNS(S:Function unknown)	ENOG410XPJ1(c-type lectin domain family); ENOG410ZTNS(Lectin C-type domain)	PF00059.23(Lectin_C:Lectin C-type domain); PF05473.14(UL45:UL45 protein, carbohydrate-binding C-type lectin-like)
gene-LOC102079288	LOC102079288	XP_019210308.1(lactose-binding lectin l-2-like [Oreochromis niloticus])	lactose-binding lectin l-2-like	-2.10314	-1.4733	-1.45715	108.46	7.03	7.29	6.325	1490.88	1276.06	124	405.73	151.01	335.66	104.81	257.81	107.73	109.19	3.54	10.52	5.07	9.51	3.49	9.16	938	0.232751	4.73813e-06	9.0511e-05	yes	down	0.360158	0.000267795	0.00265416	yes	down	0.364212	0.00289484	0.0182902	yes	down		K22244	REG4	map05226(Gastric cancer)	ENOG410XPJ1(S:Function unknown); ENOG410ZDYA(S:Function unknown)	ENOG410XPJ1(c-type lectin domain family); ENOG410ZDYA(Lectin C-type domain)	PF00059.23(Lectin_C:Lectin C-type domain)
gene-LOC100690229	LOC100690229	XP_003455582.1(ladderlectin [Oreochromis niloticus])	ladderlectin	3.7858	0.884459	0.0915181	4.3	16.785	1.435	0.705	46	42	74	994	31	47	13	21	4.14	4.46	2.54	31.03	1.27	1.6	0.52	0.89	804	13.7924	9.70302e-06	0.000169791	yes	up	1.84607	0.19307	0.379219	no	up	1.06549	0.91407	0.955107	no	up		K06563;K22244	CLEC4M, DC-SIGN2, CD209, CD299;REG4	map05152(Tuberculosis); map04145(Phagosome); map05226(Gastric cancer); map05162(Measles); map04625(C-type lectin receptor signaling pathway)	ENOG410XPJ1(S:Function unknown); ENOG410ZDYA(S:Function unknown)	ENOG410XPJ1(c-type lectin domain family); ENOG410ZDYA(Lectin C-type domain)	PF00059.23(Lectin_C:Lectin C-type domain)
gene-LOC102080349	LOC102080349	XP_019211807.1(ladderlectin-like [Oreochromis niloticus])	ladderlectin	-2.83785	-2.52042	-1.97402	6.595	0.25	0.22	0.26	40.85	121.98	13.18	4.2	7.82	6.4	6.62	8.6	2.92	10.27	0.38	0.12	0.26	0.18	0.22	0.3	949	0.13987	0.00611658	0.0344382	yes	down	0.174292	0.0116089	0.051577	no	down	0.254542	0.0458537	0.142272	no	down		K22244	REG4	map05226(Gastric cancer)	ENOG410XPJ1(S:Function unknown)	ENOG410XPJ1(c-type lectin domain family)
gene-LOC102077965	LOC102077965	XP_025760835.1(ladderlectin [Oreochromis niloticus])	ladderlectin	-6.99814	-1.77594	-1.47517	2.19	0	0.115	0.115	63.2	3.83	0	0	5.94	2	6.06	1.58	4.09	0.29	0	0	0.18	0.05	0.18	0.05	1017	0.00782256	0.00160645	0.0121826	yes	down	0.292004	0.258022	0.459251	no	down	0.35969	0.348585	0.55288	no	down		K22244	REG4	map05226(Gastric cancer)	ENOG410XPJ1(S:Function unknown); ENOG41119W3(S:Function unknown); ENOG410ZDYA(S:Function unknown)	ENOG410XPJ1(c-type lectin domain family); ENOG41119W3(Lectin C-type domain); ENOG410ZDYA(Lectin C-type domain)
gene-LOC109194317	LOC109194317	XP_025760835.1(ladderlectin [Oreochromis niloticus])	ladderlectin	-7.40479	-5.22501	-2.06404	9.13	0	0.035	0.24	79.38	9.17	0	0	1	0	2.61	3.56	16.19	2.07	0	0	0.07	0	0.2	0.28	523	0.00590112	0.000257897	0.00277258	yes	down	0.0267371	0.00887807	0.0421546	yes	down	0.239146	0.138497	0.304879	no	down		K22244	REG4	map05226(Gastric cancer)	ENOG410XPJ1(S:Function unknown); ENOG41119W3(S:Function unknown)	ENOG410XPJ1(c-type lectin domain family); ENOG41119W3(Lectin C-type domain)	PF00059.23(Lectin_C:Lectin C-type domain)
gene-LOC100690497	LOC100690497	XP_003455583.1(ladderlectin isoform X1 [Oreochromis niloticus])	ladderlectin, transcript variant X1	2.44494	0.856313	0.504616	7.825	12.32	2.63	1.77	147	68	111	869.98	75	105	51	56	10.11	5.54	3.04	21.6	2.41	2.85	1.63	1.91	973	5.44505	0.00113478	0.00929765	yes	up	1.81041	0.118526	0.273753	no	up	1.41875	0.395829	0.598163	no	up		K22244;K06563	REG4;CLEC4M, DC-SIGN2, CD209, CD299	map05152(Tuberculosis); map04145(Phagosome); map05226(Gastric cancer); map05162(Measles); map04625(C-type lectin receptor signaling pathway)	ENOG410XPJ1(S:Function unknown); ENOG410ZDYA(S:Function unknown)	ENOG410XPJ1(c-type lectin domain family); ENOG410ZDYA(Lectin C-type domain)	PF00059.23(Lectin_C:Lectin C-type domain)
gene-LOC109200679	LOC109200679	XP_019211807.1(ladderlectin-like [Oreochromis niloticus])	ladderlectin-like	-1.51317	-1.39845	-0.913889	403.32	37.21	29.015	34.555	4336.38	5407.9	1289.47	1335.13	478.96	1391.89	1007.38	911.4	320.95	485.69	38.24	36.18	16.54	41.49	35.13	33.98	929	0.350341	1.74212e-05	0.000283714	yes	down	0.379337	0.00343316	0.0202978	yes	down	0.530752	0.00906653	0.043959	no	down		K22244	REG4	map05226(Gastric cancer)	ENOG410XPJ1(S:Function unknown)	ENOG410XPJ1(c-type lectin domain family)	PF00059.23(Lectin_C:Lectin C-type domain)
gene-LOC109200678	LOC109200678	XP_019211807.1(ladderlectin-like [Oreochromis niloticus])	ladderlectin-like	-2.03004	-2.52374	-9.18336	23.95	1.635	0.765	0	318.77	271.12	23.34	96.67	34.22	11.72	0	0	23.87	24.03	0.69	2.58	1.19	0.34	0	0	914	0.244848	0.000691274	0.00622053	yes	down	0.173892	0.000161535	0.00175708	yes	down	0.00172002	2.83978e-09	9.52441e-08	yes	down		K22244	REG4	map05226(Gastric cancer)	ENOG410XPJ1(S:Function unknown)	ENOG410XPJ1(c-type lectin domain family)	PF00059.23(Lectin_C:Lectin C-type domain)
gene-LOC102078732	LOC102078732	XP_005460675.1(ladderlectin-like [Oreochromis niloticus])	ladderlectin-like, transcript variant X1	3.79567	0.604439	1.49168	0.46	1.765	0.125	0.195	7	3	20	94.48	3	4	10	0	0.61	0.31	0.67	2.86	0.12	0.13	0.39	0	843	13.8871	0.000252674	0.00272833	yes	up	1.52039	0.747105	0.861456	no	up	2.81217	0.495697	0.682291	no	up		K22244	REG4	map05226(Gastric cancer)	ENOG410XPJ1(S:Function unknown); ENOG41119W3(S:Function unknown)	ENOG410XPJ1(c-type lectin domain family); ENOG41119W3(Lectin C-type domain)	PF00059.23(Lectin_C:Lectin C-type domain)
gene-LOC100696263	LOC100696263	XP_025752620.1(L-rhamnose-binding lectin CSL2 [Oreochromis niloticus])	L-rhamnose-binding lectin CSL2	-4.60695	-4.1196	-5.12441	16.5	0.21	0.185	0.08	208	442	0	25	1	19.06	0	7	9.35	23.65	0	0.42	0.02	0.35	0	0.16	1353	0.0410366	0.0565015	0.175976	no	down	0.0575278	6.82477e-06	0.000120033	yes	down	0.0286682	0.010702	0.0497658	yes	down	GO:0030246(molecular_function:carbohydrate binding)				ENOG4111GY7(S:Function unknown); ENOG4111BWI(S:Function unknown)	ENOG4111GY7(protein Hydra magnipapillata); ENOG4111BWI(eva-1 homolog C (C. elegans))	PF02140.20(Gal_Lectin:Galactose binding lectin domain)
gene-LOC109196215	LOC109196215	XP_025757306.1(L-rhamnose-binding lectin CSL2-like [Oreochromis niloticus])	L-rhamnose-binding lectin CSL2-like	13.1691	13.1176	12.1408	0	27.245	18.575	8.175	0	0	1334.61	1197.94	803.16	722.11	398.32	208.94	0	0	30.06	24.43	21.03	16.12	10.47	5.88	1152	9210.67	1.3192e-18	1.45679e-16	yes	up	8887.9	1.89601e-18	2.08159e-16	yes	up	4516	1.85884e-15	1.47954e-13	yes	up	GO:0030246(molecular_function:carbohydrate binding)				ENOG4111BWI(S:Function unknown); ENOG4111GY7(S:Function unknown)	ENOG4111BWI(eva-1 homolog C (C. elegans)); ENOG4111GY7(protein Hydra magnipapillata)	PF02140.20(Gal_Lectin:Galactose binding lectin domain)
gene-LOC100704041	LOC100704041	XP_019204913.1(rhamnose-binding lectin isoform X1 [Oreochromis niloticus])	L-rhamnose-binding lectin CSL3, transcript variant X1	-0.38815	-2.64309	-0.722058	497.235	179.045	20.1	59.925	17841.3	8076.8	4254.99	11370.8	996.58	864.93	4213.89	1333.69	645.86	348.61	98.1	259.99	18.45	21.75	87.36	32.49	1619	0.764109	0.385249	0.612958	no	down	0.160085	8.19558e-11	4.24207e-09	yes	down	0.606232	0.180646	0.361916	no	down	GO:0030246(molecular_function:carbohydrate binding)				ENOG4111GY7(S:Function unknown)	ENOG4111GY7(protein Hydra magnipapillata)	PF02140.20(Gal_Lectin:Galactose binding lectin domain)
gene-LOC100699866	LOC100699866	XP_031611104.2(L-rhamnose-binding lectin SML-like isoform X2 [Oreochromis aureus])	L-rhamnose-binding lectin SML	-2.49198	-0.703838	-1.76495	27.505	1.36	3.16	1.335	745	240	47	85	161	102	23	76	39.78	15.23	1.03	1.69	4.1	2.22	0.59	2.08	1179	0.177762	7.87385e-06	0.000141627	yes	down	0.613937	0.235424	0.432219	no	down	0.294237	0.0113001	0.0516669	no	down	GO:0030246(molecular_function:carbohydrate binding)				ENOG4111GY7(S:Function unknown)	ENOG4111GY7(protein Hydra magnipapillata)	PF02140.20(Gal_Lectin:Galactose binding lectin domain)
gene-ly6d	ly6d	XP_003441637.1(lymphocyte antigen 6D [Oreochromis niloticus])	lymphocyte antigen 6 family member D	-1.687	-1.73038	-1.90022	654.7	51.34	35.21	26.645	4867	6860	1285	1570	799	914	581	591	492.36	817.04	48.64	54.04	36.15	34.27	25.62	27.67	743	0.310571	3.37617e-06	6.68911e-05	yes	down	0.301373	6.1207e-06	0.000109737	yes	down	0.267903	5.85146e-07	1.21023e-05	yes	down		K06846	LY6D_E_F_G6_H		ENOG4110R83(S:Function unknown)	ENOG4110R83(-)
gene-LOC102078513	LOC102078513	XP_005473529.1(lymphocyte antigen 6G-like [Oreochromis niloticus])	lymphocyte antigen 6G-like	8.59153	9.43218	6.22005	0	3.805	4.6	0.55	0	0	20	100.02	69.21	47.94	6	4.02	0	0	1.34	6.27	6.06	3.14	0.43	0.67	510	385.751	1.41639e-06	3.08401e-05	yes	up	690.827	1.09073e-08	3.87174e-07	yes	up	74.5458	0.0213609	0.0824158	no	up
gene-LOC100704055	LOC100704055	XP_005450012.1(lysosomal acid phosphatase [Oreochromis niloticus])	lysosomal acid phosphatase	-0.673822	-1.32262	-1.07994	19.87	3.72	1.62	1.685	1240	977	418	663	183	236	205	174	20.45	19.29	3.06	4.38	1.52	1.72	1.76	1.61	3246	0.626844	0.0176575	0.0761521	no	down	0.399809	4.58963e-05	0.000609548	yes	down	0.473047	0.00118582	0.00889152	yes	down	GO:0016021(cellular_component:integral component of membrane)	K14410	ACP2	map04142(Lysosome); map00740(Riboflavin metabolism)	ENOG410ZVBQ(S:Function unknown)	ENOG410ZVBQ(acid PHOsphatase)	PF00328.24(His_Phos_2:Histidine phosphatase superfamily (branch 2))
gene-lamp2	lamp2	XP_005467467.3(LOW QUALITY PROTEIN: lysosome-associated membrane glycoprotein 2 [Oreochromis niloticus])	lysosomal associated membrane protein 2	1.20861	1.18432	1.10601	83.245	57.6	38.225	32.36	5738	5327	8646	11065	5125	6901	4191	4482	79.53	86.96	53.68	61.52	34.98	41.47	29.55	35.17	3754	2.31115	2.15568e-06	4.47239e-05	yes	up	2.27257	3.01014e-05	0.000427215	yes	up	2.15249	0.000112961	0.00127488	yes	up	GO:0005765(cellular_component:lysosomal membrane); GO:0016021(cellular_component:integral component of membrane)	K06528	LAMP1_2, CD107	map05152(Tuberculosis); map04145(Phagosome); map04142(Lysosome); map04140(Autophagy - animal)	ENOG410XQ96(U:Intracellular trafficking, secretion, and vesicular transport)	ENOG410XQ96(Lysosomal-associated membrane protein)	PF01299.19(Lamp:Lysosome-associated membrane glycoprotein (Lamp)); PF05827.14(ATP-synt_S1:Vacuolar ATP synthase subunit S1 (ATP6S1))
gene-LOC100706635	LOC100706635	XP_005467159.1(lysosomal protective protein [Oreochromis niloticus])	lysosomal protective protein	-1.7099	-1.92491	-2.03311	73.115	6.58	3.87	3.135	2695	2678	496	798	298	379	298	184	66.83	79.4	5.37	7.79	3.67	4.07	3.77	2.5	2244	0.305682	2.92766e-09	1.1255e-07	yes	down	0.263357	1.08687e-09	4.65269e-08	yes	down	0.244328	4.95445e-08	1.31194e-06	yes	down	GO:0004185(molecular_function:serine-type carboxypeptidase activity)	K13289	CTSA, CPY	map04614(Renin-angiotensin system); map04142(Lysosome)	COG2939(E:Amino acid transport and metabolism)	COG2939(carboxy-peptidase)	PF00450.24(Peptidase_S10:Serine carboxypeptidase)
gene-lyst	lyst	XP_035771143.1(LOW QUALITY PROTEIN: lysosomal-trafficking regulator [Neolamprologus brichardi])	lysosomal trafficking regulator	1.45491	0.948084	0.806055	2.835	3.595	1.575	1.27	902	801	1446	2195	641	933	604	480	2.66	3.01	3.02	4.17	1.47	1.68	1.22	1.32	13740	2.7414	5.0237e-08	1.53356e-06	yes	up	1.92931	0.00251141	0.0158058	no	up	1.74842	0.0133333	0.0580746	no	up		K22937	LYST, CHS1		ENOG410XNQC(S:Function unknown)	ENOG410XNQC(beige BEACH domain containing protein)	PF02138.20(Beach:Beige/BEACH domain); PF14844.8(PH_BEACH:PH domain associated with Beige/BEACH)
gene-LOC100705846	LOC100705846	XP_003444373.1(lysosome membrane protein 2 [Oreochromis niloticus])	lysosome membrane protein 2	-1.24234	-0.450399	-0.825486	13.35	1.67	1.96	1.345	860	520	181	264	249	211	140	137	15.49	11.21	1.44	1.9	2.25	1.67	1.31	1.38	2993	0.422688	0.000323618	0.00333335	yes	down	0.731841	0.266158	0.467854	no	down	0.564292	0.0291957	0.103007	no	down	GO:0005764(cellular_component:lysosome); GO:0005044(molecular_function:scavenger receptor activity); GO:0016021(cellular_component:integral component of membrane)	K12384	SCARB2, LIMP2, CD36L2	map04142(Lysosome)	ENOG410XS17(U:Intracellular trafficking, secretion, and vesicular transport)	ENOG410XS17(scavenger receptor class B, member)	PF01130.23(CD36:CD36 family)
gene-LOC100709098	LOC100709098	XP_013133062.1(lysosome membrane protein 2 isoform X1 [Oreochromis niloticus])	lysosome membrane protein 2, transcript variant X1	1.01009	2.28404	1.99846	43.65	26.615	43.355	31.58	7092.09	2801.91	5895.39	9080.06	10841.3	10811.4	7222.87	6531.75	59.23	28.07	22.31	30.92	46.11	40.6	31.97	31.19	6162	2.01404	0.0130844	0.0610946	no	up	4.8704	5.21135e-08	1.61599e-06	yes	up	3.99574	6.5788e-07	1.34036e-05	yes	up	GO:0005764(cellular_component:lysosome); GO:0005044(molecular_function:scavenger receptor activity); GO:0016021(cellular_component:integral component of membrane); GO:0030903(biological_process:notochord development)	K12384	SCARB2, LIMP2, CD36L2	map04142(Lysosome)	ENOG410XS17(U:Intracellular trafficking, secretion, and vesicular transport)	ENOG410XS17(scavenger receptor class B, member)	PF01130.23(CD36:CD36 family)
gene-LOC100709747	LOC100709747	XP_013126124.1(macrophage mannose receptor 1 isoform X1 [Oreochromis niloticus])	macrophage mannose receptor 1, transcript variant X1	-0.952656	-1.54205	-1.85054	91.055	14.255	6.39	4.55	10278	5253	2255	3903	1128	1322	848	672	112.94	69.17	11.15	17.36	6.28	6.5	4.9	4.2	4756	0.516681	0.00609777	0.0343672	no	down	0.343398	1.07022e-05	0.000176807	yes	down	0.277288	1.76199e-07	4.12203e-06	yes	down		K06560	MRC, CD206, CD280	map05152(Tuberculosis); map04145(Phagosome)	ENOG410XPJ1(S:Function unknown); ENOG4112BJN(S:Function unknown)	ENOG410XPJ1(c-type lectin domain family); ENOG4112BJN(Lectin C-type domain)	PF00059.23(Lectin_C:Lectin C-type domain); PF00040.21(fn2:Fibronectin type II domain); PF00652.24(Ricin_B_lectin:Ricin-type beta-trefoil lectin domain)
gene-LOC109194409	LOC109194409	XP_019211829.1(macrophage mannose receptor 1 isoform X1 [Oreochromis niloticus])	macrophage mannose receptor 1, transcript variant X1	-1.48033	-2.30663	-3.77554	4.98	0.53	0.205	0.055	38.64	138.47	11.43	45.14	0	20.34	0.76	3.62	1.9	8.06	0.23	0.83	0	0.41	0.02	0.09	1248	0.358407	0.114696	0.283802	no	down	0.202132	0.0932981	0.231743	no	down	0.0730214	0.00199624	0.0135503	yes	down	GO:0019882(biological_process:antigen processing and presentation); GO:0016021(cellular_component:integral component of membrane); GO:0042613(cellular_component:MHC class II protein complex); GO:0006955(biological_process:immune response)				ENOG410XPJ1(S:Function unknown); ENOG410ZUDC(S:Function unknown); ENOG411161K(S:Function unknown)	ENOG410XPJ1(c-type lectin domain family); ENOG410ZUDC(Lectin C-type domain); ENOG411161K(Lectin C-type domain)	PF00059.23(Lectin_C:Lectin C-type domain)
gene-LOC102080566	LOC102080566	XP_019212703.1(macrophage mannose receptor 1-like isoform X1 [Oreochromis niloticus])	macrophage mannose receptor 1-like, transcript variant X1	3.03646	1.53464	2.54034	35.84	41.5	12.15	15.915	15.97	25.59	100.48	178.27	24.23	35.67	36.02	54.6	31.64	40.04	30.34	52.66	14.58	9.72	13	18.83	1659	8.20473	4.26834e-07	1.06778e-05	yes	up	2.89717	0.0743763	0.197963	no	up	5.81724	0.000953287	0.00745721	yes	up	GO:0016021(cellular_component:integral component of membrane)				ENOG410XPJ1(S:Function unknown); ENOG410ZUDC(S:Function unknown); ENOG411161K(S:Function unknown)	ENOG410XPJ1(c-type lectin domain family); ENOG410ZUDC(Lectin C-type domain); ENOG411161K(Lectin C-type domain)	PF00059.23(Lectin_C:Lectin C-type domain)
gene-LOC112843820	LOC112843820	XP_025758702.1(macrophage mannose receptor 1-like [Oreochromis niloticus])	macrophage mannose receptor 1-like, transcript variant X2	1.94809	1.61842	2.37017	6.5	5.79	3.205	4.44	45.45	31.96	84.43	148.02	58.48	50.6	71.93	71.06	7.15	5.85	4.38	7.2	3.74	2.67	4.33	4.55	1606	3.85864	0.000217483	0.00242103	yes	up	3.07038	0.0122227	0.0535783	no	up	5.17001	3.02446e-05	0.000403572	yes	up					ENOG410XPJ1(S:Function unknown); ENOG410ZRYS(S:Function unknown)	ENOG410XPJ1(c-type lectin domain family); ENOG410ZRYS(Lectin C-type domain)	PF00059.23(Lectin_C:Lectin C-type domain)
gene-mif	mif	XP_003444621.1(macrophage migration inhibitory factor [Oreochromis niloticus])	macrophage migration inhibitory factor	-1.38843	-2.12254	-1.18621	100.385	9.18	3.92	6.28	651	733	182	229	46	112	144	81	86.64	114.13	8.55	9.81	2.63	5.21	7.88	4.68	626	0.381981	8.44533e-05	0.00109489	yes	down	0.229642	1.05998e-05	0.000175328	yes	down	0.439457	0.00889066	0.0433435	yes	down	GO:0048598(biological_process:embryonic morphogenesis); GO:0043066(biological_process:negative regulation of apoptotic process); GO:0060117(biological_process:auditory receptor cell development); GO:0008283(biological_process:cell proliferation)	K07253	MIF	map00360(Phenylalanine metabolism); map00350(Tyrosine metabolism)	ENOG41122MF(S:Function unknown)	ENOG41122MF(Macrophage migration inhibitory factor)	PF01187.20(MIF:Macrophage migration inhibitory factor (MIF)); PF01361.23(Tautomerase:Tautomerase enzyme)
gene-marco	marco	XP_005460977.1(macrophage receptor MARCO [Oreochromis niloticus])	macrophage receptor with collagenous structure	-1.95489	-1.26964	-1.12153	50.995	3.72	4.125	3.96	1510	851	191	271	185	273	212	173	61.01	40.98	3.26	4.18	3.63	4.62	4.22	3.7	1476	0.257941	1.5109e-08	5.09478e-07	yes	down	0.414764	0.000614406	0.0051982	yes	down	0.459608	0.00254193	0.0164956	yes	down	GO:0005044(molecular_function:scavenger receptor activity); GO:0016021(cellular_component:integral component of membrane)	K13884	MARCO	map04145(Phagosome)	ENOG410YHJF(S:Function unknown)	ENOG410YHJF(macrophage receptor with collagenous structure)	PF00530.20(SRCR:Scavenger receptor cysteine-rich domain); PF01391.20(Collagen:Collagen triple helix repeat (20 copies)); PF15494.8(SRCR_2:Scavenger receptor cysteine-rich domain)
gene-mst1	mst1	XP_003448437.1(hepatocyte growth factor-like protein [Oreochromis niloticus])	macrophage stimulating 1	0.0616021	1.29278	2.46928	0.28	0.09	0.14	0.275	26	11	12	17	21	20	39	33	0.37	0.19	0.08	0.1	0.15	0.13	0.29	0.26	3727	1.04362	0.952362	0.977815	no	up	2.45	0.179348	0.361994	no	up	5.53767	0.0019883	0.0135065	yes	up	GO:0004252(molecular_function:serine-type endopeptidase activity); GO:0030282(biological_process:bone mineralization); GO:0006954(biological_process:inflammatory response); GO:0005615(cellular_component:extracellular space)	K23441	MST1	map04020(Calcium signaling pathway)	COG5640(O:Posttranslational modification, protein turnover, chaperones)	COG5640(protease)	PF00051.20(Kringle:Kringle domain); PF00089.28(Trypsin:Trypsin)
gene-LOC100701740	LOC100701740	XP_003448444.1(macrophage-stimulating protein receptor isoform X1 [Oreochromis niloticus])	macrophage-stimulating protein receptor, transcript variant X1	0.142572	1.46775	1.44348	18.895	6.26	10.59	9.255	3725	940	1559	2220	2833	2859	2118	2204	29.01	8.78	5.49	7.03	11.21	9.97	8.69	9.82	6595	1.10387	0.789102	0.896517	no	up	2.76591	0.00593421	0.0309178	yes	up	2.71976	0.0052841	0.0289449	yes	up	GO:0007169(biological_process:transmembrane receptor protein tyrosine kinase signaling pathway); GO:0004714(molecular_function:transmembrane receptor protein tyrosine kinase activity); GO:0016021(cellular_component:integral component of membrane); GO:0005524(molecular_function:ATP binding); GO:0005886(cellular_component:plasma membrane)	K05100	MST1R, RON, CD136	map04020(Calcium signaling pathway)	ENOG410XRIK(T:Signal transduction mechanisms)	ENOG410XRIK(macrophage stimulating 1 receptor (c-met-related tyrosine kinase))	PF07714.19(PK_Tyr_Ser-Thr:Protein tyrosine and serine/threonine kinase); PF01403.21(Sema:Sema domain); PF00069.27(Pkinase:Protein kinase domain); PF01833.26(TIG:IPT/TIG domain)
gene-mafk	mafk	XP_035510389.1(transcription factor MafK isoform X1 [Morone saxatilis])	MAF bZIP transcription factor K, transcript variant X1	0.490068	2.30793	2.0624	6.96	2.89	6.83	5.175	997	225	539	708	1582	1010	785	945	10.96	2.96	2.65	3.13	8.74	4.92	4.51	5.84	4739	1.40451	0.401528	0.627688	no	up	4.95173	0.000152398	0.00167415	yes	up	4.17682	0.000240589	0.00241838	yes	up	GO:0003700(molecular_function:transcription factor activity, sequence-specific DNA binding); GO:0005634(cellular_component:nucleus); GO:0000976(molecular_function:transcription regulatory region sequence-specific DNA binding); GO:0045893(biological_process:positive regulation of transcription, DNA-templated); GO:0005667(cellular_component:transcription factor complex); GO:0003677(molecular_functi…	K09037	MAFF_G_K		ENOG4111PWR(K:Transcription); ENOG4111MYK(K:Transcription)	ENOG4111PWR(v-maf musculoaponeurotic fibrosarcoma oncogene homolog); ENOG4111MYK(v-maf musculoaponeurotic fibrosarcoma oncogene homolog K (avian))	PF03131.19(bZIP_Maf:bZIP Maf transcription factor); PF00170.23(bZIP_1:bZIP transcription factor)
gene-LOC100691665	LOC100691665	XP_013131536.2(major histocompatibility complex class I-related gene protein [Oreochromis niloticus])	major histocompatibility complex class I-related gene protein	-1.27772	-3.23082	-1.74324	10.165	1.205	0.215	0.525	122.74	248.24	38.35	90.17	12.36	6.61	17.82	23.6	5.19	15.14	0.8	1.61	0.28	0.15	0.43	0.62	1602	0.412447	0.0440646	0.147403	no	down	0.106519	3.93755e-05	0.000534949	yes	down	0.298698	0.0134492	0.058487	no	down					ENOG4110Q3N(S:Function unknown); ENOG4110RPC(S:Function unknown)	ENOG4110Q3N(Class I Histocompatibility antigen, domains alpha 1 and 2); ENOG4110RPC(Class I Histocompatibility antigen, domains alpha 1 and 2)	PF00129.20(MHC_I:Class I Histocompatibility antigen, domains alpha 1 and 2); PF07654.17(C1-set:Immunoglobulin C1-set domain); PF13927.8(Ig_3:Immunoglobulin domain); PF00047.27(ig:Immunoglobulin domain)
gene-LOC100691933	LOC100691933	XP_019206250.1(major histocompatibility complex class I-related gene protein isoform X1 [Oreochromis niloticus])	major histocompatibility complex class I-related gene protein, transcript variant X1	-0.796226	-0.211772	-2.26568	4.79	0.89	0.96	0.225	546.43	73.43	159.7	75.81	93.32	144.41	22.48	20.87	8.26	1.32	1.27	0.51	0.68	1.24	0.2	0.25	3596	0.575853	0.348712	0.576534	no	down	0.863476	0.782681	0.882152	no	down	0.207952	0.00667068	0.0347087	yes	down	GO:0016021(cellular_component:integral component of membrane)	K06751	MHC1	map05166(Human T-cell leukemia virus 1 infection); map05167(Kaposi sarcoma-associated herpesvirus infection); map05165(Human papillomavirus infection); map05203(Viral carcinogenesis); map05163(Human cytomegalovirus infection); map05320(Autoimmune thyroid disease); map05332(Graft-versus-host disease); map05330(Allograft rejection); map05168(Herpes simplex virus 1 infection); map05169(Epstein-Barr …	ENOG410YKQA(U:Intracellular trafficking, secretion, and vesicular transport)	ENOG410YKQA(antigen processing and presentation of exogenous peptide antigen via MHC class I, TAP-independent)	PF00129.20(MHC_I:Class I Histocompatibility antigen, domains alpha 1 and 2); PF07654.17(C1-set:Immunoglobulin C1-set domain); PF13927.8(Ig_3:Immunoglobulin domain)
gene-LOC100705543	LOC100705543	XP_025758334.1(LOW QUALITY PROTEIN: major histocompatibility complex class I-related gene protein-like [Oreochromis niloticus])	major histocompatibility complex class I-related gene protein-like	-0.869007	-3.53309	0.197318	320.905	51.655	5.175	61.765	2116.59	5774.08	783.56	3013.56	218.22	107.68	2471.68	1040.18	163.27	478.54	22.94	80.37	7.29	3.06	84.25	39.28	2353	0.547524	0.172863	0.371596	no	down	0.086384	2.55742e-08	8.48624e-07	yes	down	1.14656	0.743215	0.857805	no	up		K06751	MHC1	map05166(Human T-cell leukemia virus 1 infection); map05167(Kaposi sarcoma-associated herpesvirus infection); map05165(Human papillomavirus infection); map05203(Viral carcinogenesis); map05163(Human cytomegalovirus infection); map05320(Autoimmune thyroid disease); map05332(Graft-versus-host disease); map05330(Allograft rejection); map05168(Herpes simplex virus 1 infection); map05169(Epstein-Barr …	ENOG4111K8F(U:Intracellular trafficking, secretion, and vesicular transport)	ENOG4111K8F(antigen processing and presentation of peptide antigen via MHC class I)	PF00129.20(MHC_I:Class I Histocompatibility antigen, domains alpha 1 and 2); PF07654.17(C1-set:Immunoglobulin C1-set domain); PF13927.8(Ig_3:Immunoglobulin domain)
gene-LOC100708586	LOC100708586	XP_005465608.1(major histocompatibility complex class I-related gene protein-like [Oreochromis niloticus])	major histocompatibility complex class I-related gene protein-like	-2.18424	-6.30126	-3.47088	1.105	0.07	0	0.02	25	35	6	4	0	0	0	2	0.83	1.38	0.09	0.05	0	0	0	0.04	1747	0.220028	0.0491444	0.159352	no	down	0.0126804	0.00207972	0.0136374	yes	down	0.0901905	0.0464526	0.143706	no	down	GO:0016021(cellular_component:integral component of membrane)	K06751	MHC1	map05166(Human T-cell leukemia virus 1 infection); map05167(Kaposi sarcoma-associated herpesvirus infection); map05165(Human papillomavirus infection); map05203(Viral carcinogenesis); map05163(Human cytomegalovirus infection); map05320(Autoimmune thyroid disease); map05332(Graft-versus-host disease); map05330(Allograft rejection); map05168(Herpes simplex virus 1 infection); map05169(Epstein-Barr …	ENOG4110Q3N(S:Function unknown); ENOG4110RPC(S:Function unknown)	ENOG4110Q3N(Class I Histocompatibility antigen, domains alpha 1 and 2); ENOG4110RPC(Class I Histocompatibility antigen, domains alpha 1 and 2)	PF00129.20(MHC_I:Class I Histocompatibility antigen, domains alpha 1 and 2); PF07654.17(C1-set:Immunoglobulin C1-set domain); PF05961.13(Chordopox_A13L:Chordopoxvirus A13L protein); PF13927.8(Ig_3:Immunoglobulin domain); PF00047.27(ig:Immunoglobulin domain)
gene-mrc2	mrc2	XP_005468934.1(C-type mannose receptor 2 isoform X1 [Oreochromis niloticus])	mannose receptor C type 2, transcript variant X1	0.612832	1.71744	2.17096	8.705	4.08	6.09	7.29	742	1349	979	1621	903	2648	1261.75	2281	5.47	11.94	3.28	4.88	3.39	8.79	4.94	9.64	6946	1.52926	0.168065	0.364623	no	up	3.28852	0.00155184	0.0108002	yes	up	4.50324	1.26676e-05	0.000188049	yes	up	GO:0016021(cellular_component:integral component of membrane); GO:0006897(biological_process:endocytosis); GO:0030246(molecular_function:carbohydrate binding)	K06560	MRC, CD206, CD280	map05152(Tuberculosis); map04145(Phagosome)	ENOG410XQ89(U:Intracellular trafficking, secretion, and vesicular transport); ENOG410ZRYS(S:Function unknown)	ENOG410XQ89(Mannose receptor, C type 2); ENOG410ZRYS(Lectin C-type domain)	PF00059.23(Lectin_C:Lectin C-type domain); PF00040.21(fn2:Fibronectin type II domain); PF05473.14(UL45:UL45 protein, carbohydrate-binding C-type lectin-like)
gene-m6pr	m6pr	XP_003450674.1(cation-dependent mannose-6-phosphate receptor [Oreochromis niloticus])	mannose-6-phosphate receptor, cation dependent	-1.07989	-1.34812	-1.16584	37.535	5.33	3.01	3.005	2716	1998	666	1064	365	511	366	389	39.9	35.17	4.37	6.29	2.7	3.32	2.8	3.21	3612	0.473063	7.80824e-05	0.00102137	yes	down	0.392805	8.58731e-06	0.000145487	yes	down	0.445706	0.000117557	0.00132075	yes	down	GO:0005794(cellular_component:Golgi apparatus); GO:0016021(cellular_component:integral component of membrane); GO:0005802(cellular_component:trans-Golgi network); GO:0006622(biological_process:protein targeting to lysosome); GO:0019904(molecular_function:protein domain specific binding); GO:0005768(cellular_component:endosome); GO:0005537(molecular_function:mannose binding)	K10089	M6PR	map04145(Phagosome); map04142(Lysosome); map05132(Salmonella infection)	ENOG4111GED(U:Intracellular trafficking, secretion, and vesicular transport)	ENOG4111GED(mannose-6-phosphate receptor, cation dependent)	PF02157.17(Man-6-P_recep:Mannose-6-phosphate receptor); PF09451.12(ATG27:Autophagy-related protein 27)
gene-LOC106098139	LOC106098139	XP_019217339.1(mannose-binding protein C [Oreochromis niloticus])	mannose-binding protein C	-0.447081	-0.589726	-1.60047	12.87	2.955	1.655	0.74	219.49	324.65	105	222.27	113.16	55.42	31.39	36.4	9.32	16.42	2.13	3.78	2.33	0.98	0.65	0.83	1417	0.733526	0.363432	0.591452	no	down	0.664469	0.34537	0.552057	no	down	0.329769	0.00493181	0.0275063	yes	down	GO:0006958(biological_process:complement activation, classical pathway); GO:0001867(biological_process:complement activation, lectin pathway); GO:0005581(cellular_component:collagen trimer); GO:0005537(molecular_function:mannose binding)	K03991	MBL	map05171(Coronavirus disease - COVID-19); map04145(Phagosome); map05150(Staphylococcus aureus infection); map04610(Complement and coagulation cascades)	ENOG410XPJ1(S:Function unknown)	ENOG410XPJ1(c-type lectin domain family)	PF00059.23(Lectin_C:Lectin C-type domain); PF01391.20(Collagen:Collagen triple helix repeat (20 copies))
gene-LOC106098862	LOC106098862	XP_013132080.1(mannose-specific lectin [Oreochromis niloticus])	mannose-specific lectin	-0.947103	-2.13361	-1.62117	39.15	4.895	1.555	1.88	143.44	401.52	111.38	113.86	21.04	43.31	23	45.41	18.3	60	5.07	4.72	1.16	1.95	1.22	2.54	642	0.518673	0.142491	0.327901	no	down	0.227887	0.00315101	0.0188964	yes	down	0.325071	0.0280909	0.10012	no	down					ENOG410XWQ1(S:Function unknown)	ENOG410XWQ1(Curculin domain protein (Mannose-binding) lectin)	PF01453.26(B_lectin:D-mannose binding lectin)
gene-LOC109194509	LOC109194509	XP_019218999.1(mannose-specific lectin [Oreochromis niloticus])	mannose-specific lectin	-1.93544	-2.26754	-1.97663	47.2	3.15	1.78	1.79	360.89	439.76	88.34	69.64	27.99	53.84	27.1	47.54	37.59	56.81	3.64	2.66	1.39	2.17	1.2	2.38	742	0.261442	5.36795e-05	0.000742884	yes	down	0.207684	7.7061e-06	0.00013237	yes	down	0.254082	0.000240343	0.00241679	yes	down					ENOG410XWQ1(S:Function unknown)	ENOG410XWQ1(Curculin domain protein (Mannose-binding) lectin)	PF01453.26(B_lectin:D-mannose binding lectin)
gene-LOC100703283	LOC100703283	XP_025759172.1(mast cell protease 1A isoform X1 [Oreochromis niloticus])	mast cell protease 1A, transcript variant X1	-1.55491	-1.74447	-2.29611	53.375	5.1	2.98	1.78	956.91	613	115	313.33	109	106.64	22.91	90	60.73	46.02	2.94	7.26	3.26	2.7	0.69	2.87	1016	0.340349	0.000401491	0.00396033	yes	down	0.298443	6.87511e-06	0.000120653	yes	down	0.203612	0.000227919	0.00230976	yes	down	GO:0004252(molecular_function:serine-type endopeptidase activity); GO:0005615(cellular_component:extracellular space)	K23011	PRSS57, NSP4		COG5640(O:Posttranslational modification, protein turnover, chaperones)	COG5640(protease)	PF00089.28(Trypsin:Trypsin)
gene-LOC102079583	LOC102079583	XP_019217653.1(mast cell tryptase-like [Oreochromis niloticus])	mast cell tryptase-like	-1.22599	-2.23212	-2.40444	8.82	1.155	0.38	0.3	296.62	481.92	69.62	210.71	32.91	49.22	16.88	37.61	5.99	11.65	0.62	1.69	0.33	0.43	0.18	0.42	2696	0.427503	0.0287841	0.108628	no	down	0.212846	4.1247e-05	0.000555936	yes	down	0.188882	0.000131955	0.00146146	yes	down	GO:0004252(molecular_function:serine-type endopeptidase activity); GO:0005615(cellular_component:extracellular space)	K09625	PRSS21		COG5640(O:Posttranslational modification, protein turnover, chaperones)	COG5640(protease)	PF00089.28(Trypsin:Trypsin); PF09342.13(DUF1986:Domain of unknown function (DUF1986)); PF13365.8(Trypsin_2:Trypsin-like peptidase domain)
gene-LOC100706409	LOC100706409	XP_005456854.1(mast/stem cell growth factor receptor kita isoform X1 [Oreochromis niloticus])	mast/stem cell growth factor receptor kita, transcript variant X1	1.0161	1.90565	2.26884	0.625	0.395	0.48	0.6	80	53	82	125	113	118	74	154	0.7	0.55	0.35	0.44	0.5	0.46	0.36	0.84	5921	2.02244	0.0411331	0.140529	no	up	3.74678	0.000129638	0.00147063	yes	up	4.81935	9.2248e-05	0.00106916	yes	up	GO:0038093(biological_process:Fc receptor signaling pathway); GO:0016021(cellular_component:integral component of membrane); GO:0019955(molecular_function:cytokine binding); GO:0035162(biological_process:embryonic hemopoiesis); GO:0004714(molecular_function:transmembrane receptor protein tyrosine kinase activity); GO:0005886(cellular_component:plasma membrane); GO:0046872(molecular_function:metal…	K05091	KIT, SCFR, CD117	map04640(Hematopoietic cell lineage); map05200(Pathways in cancer); map04015(Rap1 signaling pathway); map04014(Ras signaling pathway); map04010(MAPK signaling pathway); map04072(Phospholipase D signaling pathway); map05224(Breast cancer); map05230(Central carbon metabolism in cancer); map05221(Acute myeloid leukemia); map04151(PI3K-Akt signaling pathway); map04916(Melanogenesis)	COG0515(T:Signal transduction mechanisms)	COG0515(Serine Threonine protein kinase)	PF07714.19(PK_Tyr_Ser-Thr:Protein tyrosine and serine/threonine kinase); PF00069.27(Pkinase:Protein kinase domain); PF13927.8(Ig_3:Immunoglobulin domain); PF00047.27(ig:Immunoglobulin domain); PF07679.18(I-set:Immunoglobulin I-set domain); PF13895.8(Ig_2:Immunoglobulin domain); PF07686.19(V-set:Immunoglobulin V-set domain)
gene-LOC102076691	LOC102076691	XP_025760983.1(NACHT, LRR and PYD domains-containing protein 12 [Oreochromis niloticus])	NACHT, LRR and PYD domains-containing protein 12	2.12673	2.20307	2.50788	14.285	10.93	7.62	6.535	145.24	167.85	494.54	557.87	294.9	401.95	300.41	355.16	13.85	14.72	8.35	13.51	7.81	7.43	5.75	7.32	1784	4.36726	1.46275e-08	4.93843e-07	yes	up	4.60458	3.38886e-08	1.09506e-06	yes	up	5.68784	5.64816e-10	2.18724e-08	yes	up		K20865	NLRP12	map04621(NOD-like receptor signaling pathway)	ENOG4111H3D(S:Function unknown); ENOG410ZH5C(S:Function unknown)	ENOG4111H3D(NACHT, LRR and PYD domains-containing protein); ENOG410ZH5C(LRR)	PF17776.3(NLRC4_HD2:NLRC4 helical domain HD2); PF17779.3(NOD2_WH:NOD2 winged helix domain); PF13516.8(LRR_6:Leucine Rich repeat)
gene-LOC100699444	LOC100699444	XP_019210050.2(NACHT, LRR and PYD domains-containing protein 12-like [Oreochromis niloticus])	NACHT, LRR and PYD domains-containing protein 12	0.978733	1.14058	1.13473	18.41	12.855	8.995	8.565	213.22	149.12	247.56	290.75	211.67	151.14	140.42	144.6	22.35	14.47	12.49	13.22	10.19	7.8	9	8.13	1950	1.97073	0.00833783	0.043515	no	up	2.2047	0.0166841	0.0674849	no	up	2.19578	0.00634311	0.0334247	yes	up		K22614	NLRC3, NOD3		ENOG410ZBX3(S:Function unknown); ENOG4111H3D(S:Function unknown); ENOG4111G04(S:Function unknown)	ENOG410ZBX3(leucine Rich Repeat); ENOG4111H3D(NACHT, LRR and PYD domains-containing protein); ENOG4111G04(tripartite motif containing)
gene-LOC106096786	LOC106096786	XP_025761028.1(NACHT, LRR and PYD domains-containing protein 12 [Oreochromis niloticus])	NACHT, LRR and PYD domains-containing protein 12	-1.71406	-0.677888	-1.38884	11.45	1.17	1.51	0.785	295.45	165.06	39.47	68.88	65.06	67.33	22.86	38.57	14.46	8.44	0.71	1.63	1.7	1.32	0.59	0.98	426	0.304802	0.000400444	0.00395141	yes	down	0.625079	0.170969	0.350301	no	down	0.381871	0.0174373	0.0708943	no	down					ENOG410ZH5C(S:Function unknown); ENOG410ZUFD(S:Function unknown); ENOG4111H3D(S:Function unknown)	ENOG410ZH5C(LRR); ENOG410ZUFD(leucine rich repeat containing 31); ENOG4111H3D(NACHT, LRR and PYD domains-containing protein)	PF13516.8(LRR_6:Leucine Rich repeat)
gene-LOC100691580	LOC100691580	XP_025760752.1(NACHT, LRR and PYD domains-containing protein 12 [Oreochromis niloticus])	NACHT, LRR and PYD domains-containing protein 12	-2.20443	-0.373007	-2.89604	8.18	0.63	1.405	0.205	504.22	1350.62	181.09	130.02	555.04	102.76	48.58	47.29	5.41	10.95	0.79	0.47	2.47	0.34	0.24	0.17	3204	0.21697	0.00034766	0.00353242	yes	down	0.772171	0.785	0.883565	no	down	0.13434	1.57107e-06	2.94182e-05	yes	down		K22614	NLRC3, NOD3		ENOG410ZBX3(S:Function unknown); ENOG4111G04(S:Function unknown); ENOG4111H3D(S:Function unknown)	ENOG410ZBX3(leucine Rich Repeat); ENOG4111G04(tripartite motif containing); ENOG4111H3D(NACHT, LRR and PYD domains-containing protein)	PF13516.8(LRR_6:Leucine Rich repeat); PF17776.3(NLRC4_HD2:NLRC4 helical domain HD2); PF17779.3(NOD2_WH:NOD2 winged helix domain); PF13765.8(PRY:SPRY-associated domain); PF12799.9(LRR_4:Leucine Rich repeats (2 copies)); PF00622.30(SPRY:SPRY domain)
gene-LOC102082628	LOC102082628	XP_019213604.1(NACHT, LRR and PYD domains-containing protein 12 isoform X1 [Oreochromis niloticus])	NACHT, LRR and PYD domains-containing protein 12, transcript variant X1	0.0896985	-2.20874	-1.64847	5.51	1.615	0.145	0.235	284.24	211.61	138.01	278.5	37.83	9.14	31	25.51	5.68	5.34	1.04	2.19	0.24	0.05	0.26	0.21	4384	1.06415	0.822839	0.915823	no	up	0.216323	0.00409351	0.0232478	yes	down	0.318979	0.00148659	0.0106832	yes	down	GO:0005737(cellular_component:cytoplasm); GO:0042981(biological_process:regulation of apoptotic process)	K22614	NLRC3, NOD3		ENOG4111H3D(S:Function unknown)	ENOG4111H3D(NACHT, LRR and PYD domains-containing protein)	PF05729.14(NACHT:NACHT domain); PF17776.3(NLRC4_HD2:NLRC4 helical domain HD2); PF14484.8(FISNA:Fish-specific NACHT associated domain); PF13516.8(LRR_6:Leucine Rich repeat); PF17779.3(NOD2_WH:NOD2 winged helix domain); PF13765.8(PRY:SPRY-associated domain); PF00619.23(CARD:Caspase recruitment domain); PF00622.30(SPRY:SPRY domain)
gene-LOC100711957	LOC100711957	XP_019213965.1(NACHT, LRR and PYD domains-containing protein 3 isoform X1 [Oreochromis niloticus])	NACHT, LRR and PYD domains-containing protein 12, transcript variant X1	-0.404381	-1.4071	-0.820378	3.15	0.735	0.25	0.335	216.25	235.7	98.26	173.61	31	51.89	43.65	49.86	2.74	3.56	0.57	0.9	0.2	0.3	0.3	0.37	4022	0.75556	0.33963	0.567257	no	down	0.377068	0.00724761	0.0360408	yes	down	0.566293	0.108374	0.258878	no	down		K22614	NLRC3, NOD3		ENOG4111H3D(S:Function unknown)	ENOG4111H3D(NACHT, LRR and PYD domains-containing protein)	PF05729.14(NACHT:NACHT domain); PF17776.3(NLRC4_HD2:NLRC4 helical domain HD2); PF14484.8(FISNA:Fish-specific NACHT associated domain); PF17779.3(NOD2_WH:NOD2 winged helix domain); PF13765.8(PRY:SPRY-associated domain); PF00619.23(CARD:Caspase recruitment domain); PF13516.8(LRR_6:Leucine Rich repeat); PF12799.9(LRR_4:Leucine Rich repeats (2 copies)); PF00622.30(SPRY:SPRY domain)
gene-LOC102077010	LOC102077010	XP_026036192.1(protein NLRC3-like [Astatotilapia calliptera])	NACHT, LRR and PYD domains-containing protein 12, transcript variant X1	-0.643756	-1.12823	-1.26961	6.425	1.145	0.54	0.425	370	344.36	128	233.78	67.16	88.9	58.23	49.59	5.87	6.98	0.85	1.44	0.57	0.51	0.48	0.37	1600	0.640044	0.0841318	0.230298	no	down	0.457477	0.00714203	0.0356508	yes	down	0.414772	0.00441065	0.0252284	yes	down		K20865;K16634	NLRP12;RNH1	map04621(NOD-like receptor signaling pathway)	ENOG4111H3D(S:Function unknown); ENOG410ZH5C(S:Function unknown)	ENOG4111H3D(NACHT, LRR and PYD domains-containing protein); ENOG410ZH5C(LRR)	PF13516.8(LRR_6:Leucine Rich repeat)
gene-LOC100691218	LOC100691218	XP_019216076.1(NACHT, LRR and PYD domains-containing protein 12 isoform X1 [Oreochromis niloticus])	NACHT, LRR and PYD domains-containing protein 12, transcript variant X2	1.52799	1.83973	1.54228	12.45	11.315	9.165	6.99	1567.44	629.25	1944.81	2791.11	1658.57	1905.97	1084.03	1140.51	16.22	8.68	9.6	13.03	9.08	9.25	6.49	7.49	4660	2.88384	0.00018624	0.00212874	yes	up	3.57943	1.03655e-05	0.000172068	yes	up	2.91254	0.000187281	0.00196425	yes	up		K22614	NLRC3, NOD3		ENOG4111H3D(S:Function unknown); ENOG410ZBX3(S:Function unknown)	ENOG4111H3D(NACHT, LRR and PYD domains-containing protein); ENOG410ZBX3(leucine Rich Repeat)	PF17776.3(NLRC4_HD2:NLRC4 helical domain HD2); PF05729.14(NACHT:NACHT domain); PF14484.8(FISNA:Fish-specific NACHT associated domain); PF02758.18(PYRIN:PAAD/DAPIN/Pyrin domain); PF17779.3(NOD2_WH:NOD2 winged helix domain); PF13516.8(LRR_6:Leucine Rich repeat); PF13765.8(PRY:SPRY-associated domain); PF00622.30(SPRY:SPRY domain)
gene-LOC106096736	LOC106096736	XP_019208327.1(NACHT, LRR and PYD domains-containing protein 12 [Oreochromis niloticus])	NACHT, LRR and PYD domains-containing protein 12, transcript variant X6	-1.08113	-1.10576	-1.04936	18.405	5.365	2.625	4.32	521.86	421.74	138.11	208.06	76.08	134.85	87.42	77.57	18.72	18.09	4.09	6.64	2.42	2.83	2.92	5.72	1575	0.47266	0.00113942	0.00931635	yes	down	0.464659	0.00722052	0.0359323	yes	down	0.483183	0.00815769	0.0405671	yes	down		K16634	RNH1		ENOG410ZUFD(S:Function unknown); ENOG4111H3D(S:Function unknown)	ENOG410ZUFD(leucine rich repeat containing 31); ENOG4111H3D(NACHT, LRR and PYD domains-containing protein)	PF13516.8(LRR_6:Leucine Rich repeat); PF12799.9(LRR_4:Leucine Rich repeats (2 copies))
gene-LOC109200049	LOC109200049	XP_025760341.1(NACHT, LRR and PYD domains-containing protein 12-like, partial [Oreochromis niloticus])	NACHT, LRR and PYD domains-containing protein 12-like	0.913618	1.48292	1.47658	11.745	10.82	8.885	8.985	170.44	192.91	290.54	218.78	232.64	251.02	247.97	125.7	9.29	14.2	13.88	7.76	8.07	9.7	12.48	5.49	2568	1.88376	0.0563961	0.175797	no	up	2.79514	0.000379645	0.00352892	yes	up	2.78288	0.00320369	0.0198376	yes	up	GO:0046872(molecular_function:metal ion binding)	K22614	NLRC3, NOD3		ENOG4111H3D(S:Function unknown)	ENOG4111H3D(NACHT, LRR and PYD domains-containing protein)	PF17776.3(NLRC4_HD2:NLRC4 helical domain HD2); PF05729.14(NACHT:NACHT domain); PF13516.8(LRR_6:Leucine Rich repeat); PF14484.8(FISNA:Fish-specific NACHT associated domain); PF17779.3(NOD2_WH:NOD2 winged helix domain); PF12799.9(LRR_4:Leucine Rich repeats (2 copies))
gene-LOC112845987	LOC112845987	XP_025760951.1(NACHT, LRR and PYD domains-containing protein 12-like, partial [Oreochromis niloticus])	NACHT, LRR and PYD domains-containing protein 12-like	-1.03344	-0.122973	-0.315845	10	1.465	1.875	1.445	623.01	565.1	199.1	247	246.32	269.13	198.7	149.39	9.53	10.47	1.36	1.57	1.92	1.83	1.57	1.32	3776	0.488544	0.00136144	0.0106932	yes	down	0.918293	0.725549	0.84773	no	down	0.80338	0.400812	0.60228	no	down		K22614	NLRC3, NOD3		ENOG410ZBX3(S:Function unknown); ENOG4111G04(S:Function unknown); ENOG4111H3D(S:Function unknown)	ENOG410ZBX3(leucine Rich Repeat); ENOG4111G04(tripartite motif containing); ENOG4111H3D(NACHT, LRR and PYD domains-containing protein)	PF17776.3(NLRC4_HD2:NLRC4 helical domain HD2); PF17779.3(NOD2_WH:NOD2 winged helix domain); PF13516.8(LRR_6:Leucine Rich repeat); PF13765.8(PRY:SPRY-associated domain); PF00622.30(SPRY:SPRY domain); PF12799.9(LRR_4:Leucine Rich repeats (2 copies))
gene-LOC100700513	LOC100700513	XP_039908491.1(NACHT, LRR and PYD domains-containing protein 12-like isoform X1 [Simochromis diagramma])	NACHT, LRR and PYD domains-containing protein 12-like, transcript variant X1	-0.662451	-1.3203	-2.40258	7.55	1.38	0.715	0.305	87.52	137.87	48.94	64.29	21	23.3	7.07	8.74	4.94	10.16	1.34	1.42	0.75	0.68	0.26	0.35	857	0.631804	0.257339	0.47888	no	down	0.400452	0.0584186	0.167052	no	down	0.189126	0.00348549	0.0211414	yes	down		K20865;K22614	NLRP12;NLRC3, NOD3	map04621(NOD-like receptor signaling pathway)	ENOG4111H3D(S:Function unknown)	ENOG4111H3D(NACHT, LRR and PYD domains-containing protein)
gene-LOC102080519	LOC102080519	XP_005470210.1(NACHT, LRR and PYD domains-containing protein 14 [Oreochromis niloticus])	NACHT, LRR and PYD domains-containing protein 14	-1.01535	-2.52798	-2.30297	5.965	0.89	0.215	0.215	314	499	124	200	31	38	37	25	4.11	7.82	0.73	1.05	0.21	0.22	0.25	0.18	4138	0.49471	0.0287023	0.108388	no	down	0.173381	2.96447e-06	5.84013e-05	yes	down	0.202646	4.50329e-05	0.0005721	yes	down							PF13516.8(LRR_6:Leucine Rich repeat); PF05729.14(NACHT:NACHT domain); PF12799.9(LRR_4:Leucine Rich repeats (2 copies)); PF17776.3(NLRC4_HD2:NLRC4 helical domain HD2)
gene-LOC100703412	LOC100703412	XP_019217081.1(NACHT, LRR and PYD domains-containing protein 1b allele 3 [Oreochromis niloticus])	NACHT, LRR and PYD domains-containing protein 1b allele 3, transcript variant X1	-1.26136	-1.46199	-1.10244	40.57	4.43	2.7	2.965	508	434	131.86	170	77	84	77	82	40.34	40.8	4.08	4.78	2.82	2.58	2.78	3.15	883	0.41715	0.000187121	0.00213793	yes	down	0.362993	0.000247989	0.00250158	yes	down	0.465729	0.00593945	0.0316867	yes	down		K12799;K08847;K16289	PYCARD, ASC;RIPK3;ANKK1	map05164(Influenza A); map05134(Legionellosis); map05132(Salmonella infection); map04668(TNF signaling pathway); map05135(Yersinia infection); map04623(Cytosolic DNA-sensing pathway); map04621(NOD-like receptor signaling pathway); map05131(Shigellosis); map05130(Pathogenic Escherichia coli infection); map05133(Pertussis); map04625(C-type lectin receptor signaling pathway); map05417(Lipid and athe…			PF00619.23(CARD:Caspase recruitment domain)
gene-LOC100704600	LOC100704600	XP_003443196.2(NACHT, LRR and PYD domains-containing protein 1b allele 5 [Oreochromis niloticus])	NACHT, LRR and PYD domains-containing protein 1b allele 5	-0.652364	-1.32138	-1.18418	15.89	2.805	1.23	1.18	352.99	326	159.58	168	59	70	61	48	15.05	16.73	2.89	2.72	1.22	1.24	1.28	1.08	1412	0.636237	0.0859516	0.23341	no	down	0.400152	0.00222356	0.0143627	yes	down	0.440076	0.00914354	0.0442168	yes	down		K12801	CARD8, CARDINAL	map04621(NOD-like receptor signaling pathway)	ENOG410YGKV(S:Function unknown)	ENOG410YGKV(NLR family pyrin domain containing)	PF13553.8(FIIND:Function to find)
gene-LOC109200127	LOC109200127	XP_019211130.2(NACHT, LRR and PYD domains-containing protein 1-like isoform X1 [Oreochromis niloticus])	NACHT, LRR and PYD domains-containing protein 1-like, transcript variant X2	-0.461048	-0.102692	-1.21634	11.145	2.41	2.205	0.795	505.94	301.56	239.27	187.28	184.29	159.2	76.03	48.44	13.3	8.99	2.78	2.04	2.55	1.86	0.97	0.62	1008	0.726458	0.304835	0.530509	no	down	0.931294	0.810905	0.898692	no	down	0.430372	0.010455	0.048959	yes	down		K20865;K16634	NLRP12;RNH1	map04621(NOD-like receptor signaling pathway)	ENOG410ZH5C(S:Function unknown); ENOG4111H3D(S:Function unknown)	ENOG410ZH5C(LRR); ENOG4111H3D(NACHT, LRR and PYD domains-containing protein)	PF17776.3(NLRC4_HD2:NLRC4 helical domain HD2); PF13516.8(LRR_6:Leucine Rich repeat)
gene-LOC102077504	LOC102077504	XP_031592658.2(NACHT, LRR and PYD domains-containing protein 3-like [Oreochromis aureus])	NACHT, LRR and PYD domains-containing protein 3	1.22788	1.46	1.70013	10.895	9	6.21	7.025	281.57	163.84	340.24	450.49	245.58	325.84	301.26	214.97	12.93	8.86	8.19	9.81	6.01	6.41	7.45	6.6	3770	2.34222	0.000813094	0.00710724	yes	up	2.75108	0.00020825	0.00216902	yes	up	3.24931	3.88241e-05	0.000502102	yes	up		K12800;K22614	NLRP3, PYPAF1;NLRC3, NOD3	map05164(Influenza A); map05132(Salmonella infection); map05135(Yersinia infection); map04621(NOD-like receptor signaling pathway); map05131(Shigellosis); map05130(Pathogenic Escherichia coli infection); map05133(Pertussis); map04625(C-type lectin receptor signaling pathway); map05171(Coronavirus disease - COVID-19); map05417(Lipid and atherosclerosis); map04217(Necroptosis)	ENOG410ZBX3(S:Function unknown); ENOG4111H3D(S:Function unknown)	ENOG410ZBX3(leucine Rich Repeat); ENOG4111H3D(NACHT, LRR and PYD domains-containing protein)	PF17776.3(NLRC4_HD2:NLRC4 helical domain HD2); PF05729.14(NACHT:NACHT domain); PF14484.8(FISNA:Fish-specific NACHT associated domain); PF02758.18(PYRIN:PAAD/DAPIN/Pyrin domain); PF17779.3(NOD2_WH:NOD2 winged helix domain); PF13765.8(PRY:SPRY-associated domain); PF13516.8(LRR_6:Leucine Rich repeat)
gene-LOC100694133	LOC100694133	XP_019218008.1(NACHT, LRR and PYD domains-containing protein 3 [Oreochromis niloticus])	NACHT, LRR and PYD domains-containing protein 3	0.580862	1.88292	0.947809	4.595	2.09	3.495	1.605	667	276	397	674	625	984	308	326	6.14	3.05	1.65	2.53	2.93	4.06	1.5	1.71	5610	1.49574	0.184028	0.386397	no	up	3.6882	1.36091e-05	0.00021706	yes	up	1.92894	0.0315432	0.108623	no	up		K22614	NLRC3, NOD3		ENOG4111H3D(S:Function unknown)	ENOG4111H3D(NACHT, LRR and PYD domains-containing protein)	PF17776.3(NLRC4_HD2:NLRC4 helical domain HD2); PF05729.14(NACHT:NACHT domain); PF14484.8(FISNA:Fish-specific NACHT associated domain); PF13765.8(PRY:SPRY-associated domain); PF13516.8(LRR_6:Leucine Rich repeat); PF17779.3(NOD2_WH:NOD2 winged helix domain); PF00622.30(SPRY:SPRY domain)
gene-LOC100695783	LOC100695783	XP_019216044.1(NACHT, LRR and PYD domains-containing protein 3 isoform X1 [Oreochromis niloticus])	NACHT, LRR and PYD domains-containing protein 3, transcript variant X2	0.532294	1.0309	1.12247	12.43	4.37	4.57	4.23	1737.95	829.79	1150.91	1647.25	1140.4	1254.11	1041.01	923.56	16.13	8.73	3.82	4.92	4.77	4.37	4.18	4.28	4151	1.44623	0.145111	0.331672	no	up	2.04329	0.00668518	0.0339223	yes	up	2.1772	0.00254901	0.0165377	yes	up		K12800;K22614	NLRP3, PYPAF1;NLRC3, NOD3	map05164(Influenza A); map05132(Salmonella infection); map05135(Yersinia infection); map04621(NOD-like receptor signaling pathway); map05131(Shigellosis); map05130(Pathogenic Escherichia coli infection); map05133(Pertussis); map04625(C-type lectin receptor signaling pathway); map05171(Coronavirus disease - COVID-19); map05417(Lipid and atherosclerosis); map04217(Necroptosis)	ENOG410ZBX3(S:Function unknown); ENOG4111H3D(S:Function unknown)	ENOG410ZBX3(leucine Rich Repeat); ENOG4111H3D(NACHT, LRR and PYD domains-containing protein)	PF17776.3(NLRC4_HD2:NLRC4 helical domain HD2); PF05729.14(NACHT:NACHT domain); PF14484.8(FISNA:Fish-specific NACHT associated domain); PF02758.18(PYRIN:PAAD/DAPIN/Pyrin domain); PF17779.3(NOD2_WH:NOD2 winged helix domain); PF13516.8(LRR_6:Leucine Rich repeat); PF13765.8(PRY:SPRY-associated domain); PF00622.30(SPRY:SPRY domain); PF12799.9(LRR_4:Leucine Rich repeats (2 copies))
gene-LOC100701598	LOC100701598	XP_019210193.1(NACHT, LRR and PYD domains-containing protein 3-like [Oreochromis niloticus])	NACHT, LRR and PYD domains-containing protein 3-like	2.04935	1.27395	1.4891	2.53	2.935	1.15	1.16	462.82	273.4	729.81	1677.16	278.39	571.52	305.64	426.29	2.89	2.17	1.89	3.98	0.88	1.42	0.95	1.37	1976	4.13919	1.83248e-07	5.00913e-06	yes	up	2.41823	0.00265633	0.0164928	yes	up	2.80713	0.000172994	0.0018377	yes	up		K20865;K22614	NLRP12;NLRC3, NOD3	map04621(NOD-like receptor signaling pathway)	ENOG410ZBX3(S:Function unknown); ENOG4111H3D(S:Function unknown); ENOG410ZH5C(S:Function unknown)	ENOG410ZBX3(leucine Rich Repeat); ENOG4111H3D(NACHT, LRR and PYD domains-containing protein); ENOG410ZH5C(LRR)	PF17776.3(NLRC4_HD2:NLRC4 helical domain HD2); PF17779.3(NOD2_WH:NOD2 winged helix domain); PF13516.8(LRR_6:Leucine Rich repeat); PF00078.29(RVT_1:Reverse transcriptase (RNA-dependent DNA polymerase)); PF12799.9(LRR_4:Leucine Rich repeats (2 copies))
gene-LOC109200917	LOC109200917	XP_019212040.1(NACHT, LRR and PYD domains-containing protein 3-like [Oreochromis niloticus])	NACHT, LRR and PYD domains-containing protein 3-like	-2.31073	-0.0873166	-1.33165	16.55	0.905	2.855	1.06	259.03	209.15	25.68	48	164.16	26.18	25.7	41.2	16.91	16.19	0.67	1.14	5.03	0.68	0.78	1.34	1011	0.201558	7.31679e-07	1.72709e-05	yes	down	0.941272	0.916124	0.957371	no	down	0.397314	0.0142206	0.0609572	no	down					ENOG410ZBX3(S:Function unknown); ENOG4111G04(S:Function unknown); ENOG4111H3D(S:Function unknown)	ENOG410ZBX3(leucine Rich Repeat); ENOG4111G04(tripartite motif containing); ENOG4111H3D(NACHT, LRR and PYD domains-containing protein)	PF17776.3(NLRC4_HD2:NLRC4 helical domain HD2); PF13516.8(LRR_6:Leucine Rich repeat)
gene-nox4	nox4	XP_005474699.1(NADPH oxidase 4 isoform X1 [Oreochromis niloticus])	NADPH oxidase 4, transcript variant X1	2.33124	3.47235	3.63566	0.635	1.01	1.475	1.48	29	36	98.4	162.38	147.06	201.76	126.44	171.23	0.52	0.75	0.82	1.2	1.3	1.65	1.22	1.74	3331	5.03239	1.65082e-05	0.00027188	yes	up	11.099	4.75574e-12	2.97655e-10	yes	up	12.4292	4.97373e-12	2.6942e-10	yes	up	GO:0016021(cellular_component:integral component of membrane); GO:0016491(molecular_function:oxidoreductase activity)	K21423	NOX4, RENOX	map05010(Alzheimer disease); map04933(AGE-RAGE signaling pathway in diabetic complications); map05022(Pathways of neurodegeneration - multiple diseases); map05208(Chemical carcinogenesis - reactive oxygen species)	ENOG410XNZY(U:Intracellular trafficking, secretion, and vesicular transport)	ENOG410XNZY(NADPH Oxidase)	PF01794.21(Ferric_reduct:Ferric reductase like transmembrane component); PF08022.14(FAD_binding_8:FAD-binding domain); PF08030.14(NAD_binding_6:Ferric reductase NAD binding domain)
gene-nox5	nox5	XP_025764777.1(NADPH oxidase 5 isoform X1 [Oreochromis niloticus])	NADPH oxidase 5, transcript variant X1	3.55108	3.34943	3.87271	5.85	15.16	9.995	11.535	17.16	10.19	99.81	142.02	59.15	69.47	64.82	76.49	8.07	3.63	13.71	16.61	10.52	9.47	10.49	12.58	5357	11.7215	2.19295e-09	8.70835e-08	yes	up	10.1925	1.18854e-06	2.63941e-05	yes	up	14.6488	3.37415e-09	1.11793e-07	yes	up	GO:0016021(cellular_component:integral component of membrane); GO:1990266(biological_process:neutrophil migration); GO:0005509(molecular_function:calcium ion binding); GO:0016491(molecular_function:oxidoreductase activity)	K21424	NOX5		ENOG410XNZY(U:Intracellular trafficking, secretion, and vesicular transport)	ENOG410XNZY(NADPH Oxidase)	PF08030.14(NAD_binding_6:Ferric reductase NAD binding domain); PF00036.34(EF-hand_1:EF hand); PF08022.14(FAD_binding_8:FAD-binding domain); PF01794.21(Ferric_reduct:Ferric reductase like transmembrane component); PF13405.8(EF-hand_6:EF-hand domain); PF13202.8(EF-hand_5:EF hand); PF13499.8(EF-hand_7:EF-hand domain pair); PF13833.8(EF-hand_8:EF-hand domain pair)
gene-LOC100705987	LOC100705987	XP_003438608.1(NADPH oxidase organizer 1 [Oreochromis niloticus])	NADPH oxidase organizer 1	0.144992	1.28391	1.93728	5.73	1.945	2.84	3.895	183	257	94	317	185	348	325	303	4.28	7.18	0.96	2.93	2.15	3.53	3.89	3.9	2365	1.10572	0.800417	0.903668	no	up	2.43499	0.00711589	0.0355481	yes	up	3.82983	7.11362e-06	0.000112324	yes	up	GO:0035091(molecular_function:phosphatidylinositol binding)	K17934	NOXO1, SNX28		ENOG410ZVBX(O:Posttranslational modification, protein turnover, chaperones)	ENOG410ZVBX(NADPH oxidase organizer 1)	PF00018.30(SH3_1:SH3 domain); PF14604.8(SH3_9:Variant SH3 domain); PF07653.19(SH3_2:Variant SH3 domain); PF00787.26(PX:PX domain); PF08944.13(p47_phox_C:NADPH oxidase subunit p47Phox, C terminal domain); PF08239.13(SH3_3:Bacterial SH3 domain)
gene-LOC100707647	LOC100707647	XP_003452925.1(NADPH oxidase organizer 1 [Oreochromis niloticus])	NADPH oxidase organizer 1	-1.35275	-2.97701	-2.05606	16.77	1.855	0.43	0.715	384	716	188	141	26	44	46	54	10.39	23.15	2.21	1.5	0.35	0.51	0.63	0.8	2078	0.391544	0.013146	0.0613124	no	down	0.127008	1.445e-07	3.99408e-06	yes	down	0.240472	0.000180133	0.0018995	yes	down	GO:0035091(molecular_function:phosphatidylinositol binding)	K17934	NOXO1, SNX28		ENOG410ZVBX(O:Posttranslational modification, protein turnover, chaperones)	ENOG410ZVBX(NADPH oxidase organizer 1)	PF00018.30(SH3_1:SH3 domain); PF07653.19(SH3_2:Variant SH3 domain); PF14604.8(SH3_9:Variant SH3 domain); PF00787.26(PX:PX domain); PF08944.13(p47_phox_C:NADPH oxidase subunit p47Phox, C terminal domain)
gene-nyap2	nyap2	XP_019203136.1(neuronal tyrosine-phosphorylated phosphoinositide-3-kinase adapter 2 isoform X1 [Oreochromis niloticus])	neuronal tyrosine-phosphorylated phosphoinositide-3-kinase adaptor 2, transcript variant X1	1.08141	2.27764	1.58481	7.17	4.465	7.09	4.215	136.76	32.37	120.04	137.96	159.83	207.22	10.59	158.87	11.72	2.62	4.27	4.66	7.01	7.17	0.37	8.06	4483	2.1161	0.115975	0.28587	no	up	4.84885	0.00037228	0.00347376	yes	up	2.99968	0.133758	0.297978	no	up	GO:0014065(biological_process:phosphatidylinositol 3-kinase signaling); GO:0048812(biological_process:neuron projection morphogenesis)				ENOG410YEXE(O:Posttranslational modification, protein turnover, chaperones)	ENOG410YEXE(neuronal tyrosine-phosphorylated phosphoinositide-3-kinase adaptor 2)	PF15439.8(NYAP_N:Neuronal tyrosine-phosphorylated phosphoinositide-3-kinase adapter); PF15452.8(NYAP_C:Neuronal tyrosine-phosphorylated phosphoinositide-3-kinase adapter)
gene-LOC100711071	LOC100711071	XP_005461463.1(neutrophil cytosol factor 2 [Oreochromis niloticus])	neutrophil cytosol factor 2	-1.64577	-1.07343	-1.22582	41.175	4.155	4.37	3.56	2453.73	1062.12	351.24	489.6	395.19	354.53	229.38	295.29	55.1	27.25	3.66	4.65	5.16	3.58	2.85	4.27	2621	0.319576	4.02815e-05	0.000578748	yes	down	0.475187	0.0131343	0.0566533	no	down	0.427556	0.0038573	0.0228682	yes	down	GO:0043020(cellular_component:NADPH oxidase complex); GO:0045730(biological_process:respiratory burst); GO:0006909(biological_process:phagocytosis); GO:0016176(molecular_function:superoxide-generating NADPH oxidase activator activity)	K08010	NCF2, P67PHOX	map05140(Leishmaniasis); map05208(Chemical carcinogenesis - reactive oxygen species); map05418(Fluid shear stress and atherosclerosis); map04670(Leukocyte transendothelial migration); map05417(Lipid and atherosclerosis); map04145(Phagosome); map05415(Diabetic cardiomyopathy); map04613(Neutrophil extracellular trap formation); map04380(Osteoclast differentiation); map05020(Prion disease)	ENOG41110AD(S:Function unknown)	ENOG41110AD(Neutrophil cytosolic factor 2)	PF00018.30(SH3_1:SH3 domain); PF14604.8(SH3_9:Variant SH3 domain); PF07653.19(SH3_2:Variant SH3 domain); PF00515.30(TPR_1:Tetratricopeptide repeat); PF07719.19(TPR_2:Tetratricopeptide repeat); PF13424.8(TPR_12:Tetratricopeptide repeat)
gene-ncf4	ncf4	XP_039859863.1(neutrophil cytosol factor 4 [Simochromis diagramma])	neutrophil cytosolic factor 4	-1.36046	-0.934859	-1.11933	22.57	2.655	2.3	1.775	547	349	86	189	109	107	69	78	25.68	19.46	1.83	3.48	2.41	2.19	1.62	1.93	1384	0.389459	0.00116523	0.00947981	yes	down	0.523094	0.0242333	0.0883824	no	down	0.460309	0.00823413	0.0408059	yes	down	GO:0035091(molecular_function:phosphatidylinositol binding); GO:0043020(cellular_component:NADPH oxidase complex); GO:0045730(biological_process:respiratory burst); GO:0006909(biological_process:phagocytosis); GO:0016176(molecular_function:superoxide-generating NADPH oxidase activator activity)	K08012	NCF4, P40PHOX	map05140(Leishmaniasis); map05417(Lipid and atherosclerosis); map04670(Leukocyte transendothelial migration); map04145(Phagosome); map05415(Diabetic cardiomyopathy); map04613(Neutrophil extracellular trap formation); map04380(Osteoclast differentiation); map05020(Prion disease)	ENOG41101A3(T:Signal transduction mechanisms)	ENOG41101A3(Neutrophil cytosolic factor 4, 40kDa)	PF00787.26(PX:PX domain); PF00018.30(SH3_1:SH3 domain); PF00564.26(PB1:PB1 domain); PF07653.19(SH3_2:Variant SH3 domain); PF14604.8(SH3_9:Variant SH3 domain)
gene-LOC100691708	LOC100691708	XP_003440739.1(NF-kappa-B inhibitor alpha [Oreochromis niloticus])	NF-kappa-B inhibitor alpha	0.511448	1.91467	1.47166	224.785	89.075	164.985	105.665	4942	4664	4968	5462	7738	9507	4889	4828	211.64	237.93	89.34	88.81	160.45	169.52	102.64	108.69	1407	1.42548	0.0721853	0.207987	no	up	3.77028	1.50069e-11	8.80559e-10	yes	up	2.77341	2.29654e-07	5.2118e-06	yes	up	GO:1901533(biological_process:negative regulation of hematopoietic progenitor cell differentiation); GO:0009615(biological_process:response to virus); GO:0016301(molecular_function:kinase activity)	K04734	NFKBIA	map05140(Leishmaniasis); map05215(Prostate cancer); map05142(Chagas disease); map04657(IL-17 signaling pathway); map05145(Toxoplasmosis); map05160(Hepatitis C); map05167(Kaposi sarcoma-associated herpesvirus infection); map04659(Th17 cell differentiation); map04658(Th1 and Th2 cell differentiation); map05164(Influenza A); map05168(Herpes simplex virus 1 infection); map05169(Epstein-Barr virus inf…	COG0666(S:Function unknown)	COG0666(Ankyrin Repeat)	PF13637.8(Ank_4:Ankyrin repeats (many copies)); PF12796.9(Ank_2:Ankyrin repeats (3 copies)); PF13606.8(Ank_3:Ankyrin repeat); PF00023.32(Ank:Ankyrin repeat); PF13857.8(Ank_5:Ankyrin repeats (many copies))
gene-nfkbid	nfkbid	XP_003454468.2(NF-kappa-B inhibitor delta [Oreochromis niloticus])	NFKB inhibitor delta	1.21736	1.68483	1.49892	2.75	1.845	1.805	1.38	185	127	277	261	169	311	128	187	3.01	2.49	2	1.69	1.39	2.22	1.07	1.69	3267	2.32521	0.00334831	0.0216236	yes	up	3.21503	8.83128e-05	0.00106673	yes	up	2.82631	0.000940648	0.00738707	yes	up		K14214	NFKBID		COG0666(S:Function unknown)	COG0666(Ankyrin Repeat)	PF12796.9(Ank_2:Ankyrin repeats (3 copies)); PF00023.32(Ank:Ankyrin repeat); PF13637.8(Ank_4:Ankyrin repeats (many copies)); PF13606.8(Ank_3:Ankyrin repeat); PF13857.8(Ank_5:Ankyrin repeats (many copies))
gene-nlrc3	nlrc3	XP_003438651.1(NLR family CARD domain-containing protein 3 [Oreochromis niloticus])	NLR family CARD domain containing 3	-0.516138	-1.27833	-1.75227	9.975	2.12	0.865	0.54	637	945	363	517	111	215	100	76	7.19	12.76	1.86	2.38	0.64	1.09	0.59	0.49	4642	0.699241	0.198869	0.405984	no	down	0.412274	0.00689467	0.0347362	yes	down	0.296834	0.000170625	0.00181395	yes	down	GO:0005737(cellular_component:cytoplasm); GO:0042981(biological_process:regulation of apoptotic process)	K22614	NLRC3, NOD3		ENOG410ZBX3(S:Function unknown)	ENOG410ZBX3(leucine Rich Repeat)	PF13516.8(LRR_6:Leucine Rich repeat); PF05729.14(NACHT:NACHT domain); PF17776.3(NLRC4_HD2:NLRC4 helical domain HD2); PF17779.3(NOD2_WH:NOD2 winged helix domain); PF00619.23(CARD:Caspase recruitment domain)
gene-nlrc5	nlrc5	XP_025764585.1(protein NLRC5 isoform X1 [Oreochromis niloticus])	NLR family CARD domain containing 5, transcript variant X1	-0.304316	-1.26747	-1.57101	8.805	2.14	0.755	0.545	670	1674	701.18	818.74	207	283	186	118	4.38	13.23	2.09	2.19	0.68	0.83	0.65	0.44	7758	0.809826	0.568485	0.759796	no	down	0.415388	0.0220565	0.0825216	no	down	0.336572	0.00612982	0.0324763	yes	down		K22615	NLRC5, NOD4		ENOG4112B0K(S:Function unknown)	ENOG4112B0K(NLR family, CARD domain containing 5)	PF13516.8(LRR_6:Leucine Rich repeat); PF05729.14(NACHT:NACHT domain); PF17776.3(NLRC4_HD2:NLRC4 helical domain HD2); PF18461.3(Atypical_Card:Atypical caspase recruitment domain)
gene-LOC102082989	LOC102082989	XP_025760266.1(NLR family CARD domain-containing protein 3, partial [Oreochromis niloticus])	NLR family CARD domain-containing protein 3	1.50375	1.1524	0.814995	5.695	4.65	2.545	1.74	327.69	236	578.36	622.72	245.23	347.68	198.99	157.66	6.12	5.27	4.71	4.59	2.25	2.84	1.87	1.61	2811	2.83579	7.55908e-06	0.00013699	yes	up	2.22283	0.00148816	0.0104559	yes	up	1.75929	0.0375073	0.122765	no	up	GO:0046872(molecular_function:metal ion binding)	K20865;K22614	NLRP12;NLRC3, NOD3	map04621(NOD-like receptor signaling pathway)	ENOG4111H3D(S:Function unknown)	ENOG4111H3D(NACHT, LRR and PYD domains-containing protein)	PF17776.3(NLRC4_HD2:NLRC4 helical domain HD2); PF14484.8(FISNA:Fish-specific NACHT associated domain); PF05729.14(NACHT:NACHT domain); PF17779.3(NOD2_WH:NOD2 winged helix domain); PF13516.8(LRR_6:Leucine Rich repeat); PF12799.9(LRR_4:Leucine Rich repeats (2 copies))
gene-LOC109200198	LOC109200198	XP_019211240.2(NLR family CARD domain-containing protein 3 [Oreochromis niloticus])	NLR family CARD domain-containing protein 3	0.872538	0.845685	1.12664	27.03	11.745	7.7	7.81	328.18	216.64	331.57	424.63	212.31	243.59	197.64	226.78	30.31	23.75	11.58	11.91	8.87	6.53	6.37	9.25	3746	1.83088	0.0106364	0.0524495	no	up	1.79712	0.0271279	0.0961323	no	up	2.1835	0.00358996	0.0216166	yes	up		K22614	NLRC3, NOD3		ENOG4111H3D(S:Function unknown)	ENOG4111H3D(NACHT, LRR and PYD domains-containing protein)	PF14484.8(FISNA:Fish-specific NACHT associated domain); PF17776.3(NLRC4_HD2:NLRC4 helical domain HD2); PF05729.14(NACHT:NACHT domain); PF17779.3(NOD2_WH:NOD2 winged helix domain); PF13765.8(PRY:SPRY-associated domain); PF07686.19(V-set:Immunoglobulin V-set domain); PF13516.8(LRR_6:Leucine Rich repeat); PF00622.30(SPRY:SPRY domain); PF13927.8(Ig_3:Immunoglobulin domain)
gene-LOC100702627	LOC100702627	XP_005477918.4(NLR family CARD domain-containing protein 3 isoform X1 [Oreochromis niloticus])	NLR family CARD domain-containing protein 3, transcript variant X1	-0.583469	-1.13057	-1.3217	5.36	1.055	0.555	0.48	291.27	221.37	130.83	123.61	63	43.97	45.25	29.08	5.93	4.79	1.04	1.07	0.56	0.55	0.64	0.32	3084	0.667357	0.165669	0.361406	no	down	0.456735	0.0303695	0.104756	no	down	0.400064	0.0107445	0.0498872	yes	down		K22614	NLRC3, NOD3		ENOG4111H3D(S:Function unknown)	ENOG4111H3D(NACHT, LRR and PYD domains-containing protein)	PF17776.3(NLRC4_HD2:NLRC4 helical domain HD2); PF05729.14(NACHT:NACHT domain); PF14484.8(FISNA:Fish-specific NACHT associated domain); PF17779.3(NOD2_WH:NOD2 winged helix domain); PF13516.8(LRR_6:Leucine Rich repeat)
gene-LOC100697011	LOC100697011	XP_013132274.1(NLR family CARD domain-containing protein 3 [Oreochromis niloticus])	NLR family CARD domain-containing protein 3, transcript variant X1	-0.615352	-1.90657	-1.90713	3.325	0.69	0.185	0.205	209.29	349.79	108.57	187.44	29.23	45.11	25.16	31.2	2.26	4.39	0.5	0.88	0.16	0.21	0.16	0.25	5111	0.652771	0.218061	0.431346	no	down	0.266725	0.00107342	0.00810231	yes	down	0.266622	0.00160705	0.0113664	yes	down		K22614	NLRC3, NOD3		ENOG4111H3D(S:Function unknown)	ENOG4111H3D(NACHT, LRR and PYD domains-containing protein)	PF17776.3(NLRC4_HD2:NLRC4 helical domain HD2); PF14484.8(FISNA:Fish-specific NACHT associated domain); PF05729.14(NACHT:NACHT domain); PF17779.3(NOD2_WH:NOD2 winged helix domain); PF13516.8(LRR_6:Leucine Rich repeat); PF00622.30(SPRY:SPRY domain); PF13765.8(PRY:SPRY-associated domain)
gene-LOC100693253	LOC100693253	XP_019201111.2(NLR family CARD domain-containing protein 3 isoform X1 [Oreochromis niloticus])	NLR family CARD domain-containing protein 3, transcript variant X7	-0.796957	-1.20178	-0.901102	9.44	1.76	1.01	1.085	644.78	765.57	248.45	397.22	119.35	180.39	167.98	112.2	7.96	10.92	1.49	2.03	0.81	1.21	1.24	0.93	2699	0.575562	0.0258441	0.100697	no	down	0.434738	0.00299518	0.0181376	yes	down	0.535478	0.0353073	0.117437	no	down		K22614	NLRC3, NOD3		ENOG4111H3D(S:Function unknown)	ENOG4111H3D(NACHT, LRR and PYD domains-containing protein)	PF14484.8(FISNA:Fish-specific NACHT associated domain); PF17776.3(NLRC4_HD2:NLRC4 helical domain HD2); PF05729.14(NACHT:NACHT domain); PF17779.3(NOD2_WH:NOD2 winged helix domain)
gene-LOC100698644	LOC100698644	XP_025760211.1(NLR family CARD domain-containing protein 3-like, partial [Oreochromis niloticus])	NLR family CARD domain-containing protein 3-like	1.17707	1.0809	1.24371	3.205	4.65	1.75	1.94	264.24	201.21	390.52	397.09	235.91	219.97	240.37	158.21	3.45	2.96	4.69	4.61	1.7	1.8	2.13	1.75	3177	2.26117	0.00119948	0.0096959	yes	up	2.11536	0.00698409	0.0350634	yes	up	2.36806	0.00285237	0.0180679	yes	up	GO:0046872(molecular_function:metal ion binding)	K22614	NLRC3, NOD3		ENOG4111H3D(S:Function unknown); ENOG410ZBX3(S:Function unknown)	ENOG4111H3D(NACHT, LRR and PYD domains-containing protein); ENOG410ZBX3(leucine Rich Repeat)	PF17776.3(NLRC4_HD2:NLRC4 helical domain HD2); PF17779.3(NOD2_WH:NOD2 winged helix domain); PF13516.8(LRR_6:Leucine Rich repeat); PF05729.14(NACHT:NACHT domain)
gene-LOC100701050	LOC100701050	XP_019212631.1(NLR family CARD domain-containing protein 3-like [Oreochromis niloticus])	NLR family CARD domain-containing protein 3-like	0.988117	1.33172	1.78545	1.24	0.725	0.64	0.76	106.34	45.3	97.93	125.35	52.85	127.46	86.45	96.39	1.64	0.84	0.67	0.78	0.41	0.87	0.69	0.83	3455	1.98359	0.0767181	0.216435	no	up	2.51703	0.0387403	0.124659	no	up	3.44726	0.00164755	0.0116017	yes	up		K22614	NLRC3, NOD3		ENOG4111H3D(S:Function unknown)	ENOG4111H3D(NACHT, LRR and PYD domains-containing protein)	PF17776.3(NLRC4_HD2:NLRC4 helical domain HD2); PF17779.3(NOD2_WH:NOD2 winged helix domain)
gene-LOC100692030	LOC100692030	XP_019212613.1(NLR family CARD domain-containing protein 3-like [Oreochromis niloticus])	NLR family CARD domain-containing protein 3-like	-0.440213	-1.43004	-1.32233	19.71	4.425	1.725	2.19	477.1	594.33	289.8	319.68	78.21	115.87	92.18	66.85	16.01	23.41	4.47	4.38	1.46	1.99	2.87	1.51	3643	0.737026	0.255049	0.475899	no	down	0.37112	0.00107189	0.00809523	yes	down	0.399888	0.00368414	0.0220378	yes	down		K22614	NLRC3, NOD3		ENOG4111H3D(S:Function unknown)	ENOG4111H3D(NACHT, LRR and PYD domains-containing protein)	PF17776.3(NLRC4_HD2:NLRC4 helical domain HD2); PF05729.14(NACHT:NACHT domain); PF14484.8(FISNA:Fish-specific NACHT associated domain); PF17779.3(NOD2_WH:NOD2 winged helix domain)
gene-LOC100694981	LOC100694981	XP_013120365.2(NLR family CARD domain-containing protein 3-like [Oreochromis niloticus])	NLR family CARD domain-containing protein 3-like, transcript variant X2	-0.95755	-3.39299	-3.02561	6.53	1.05	0.13	0.155	263.78	869.26	155.69	340.08	26.57	26.7	26.38	28.02	2.53	10.53	0.72	1.38	0.14	0.12	0.15	0.16	5847	0.514931	0.139682	0.323748	no	down	0.0951937	1.13108e-06	2.52623e-05	yes	down	0.1228	1.27808e-05	0.000189187	yes	down		K22614	NLRC3, NOD3		ENOG4111H3D(S:Function unknown); ENOG410ZBX3(S:Function unknown)	ENOG4111H3D(NACHT, LRR and PYD domains-containing protein); ENOG410ZBX3(leucine Rich Repeat)	PF05729.14(NACHT:NACHT domain); PF17776.3(NLRC4_HD2:NLRC4 helical domain HD2); PF02758.18(PYRIN:PAAD/DAPIN/Pyrin domain); PF14484.8(FISNA:Fish-specific NACHT associated domain); PF17779.3(NOD2_WH:NOD2 winged helix domain); PF13765.8(PRY:SPRY-associated domain); PF13516.8(LRR_6:Leucine Rich repeat); PF00622.30(SPRY:SPRY domain); PF18963.2(DUF5703:Family of unknown function (DUF5703))
gene-nccrp1	nccrp1	AWD77140.1(nonspecific cytotoxic cell receptor protein-1 [Oreochromis niloticus])	non-specific cytotoxic cell receptor protein 1 homolog (zebrafish)	-1.8971	-0.60772	-0.523162	405.22	28.965	48.93	44.58	7220	3471	886	1278	1498	1710	1330	1283	516.41	294.03	25.1	32.83	49.85	48.01	43.94	45.22	945	0.268483	9.96289e-08	2.85871e-06	yes	down	0.656233	0.0980688	0.239959	no	down	0.695845	0.14455	0.313111	no	down					ENOG4111KW8(S:Function unknown)	ENOG4111KW8(non-specific cytotoxic cell receptor protein 1 homolog (zebrafish))	PF04300.15(FBA:F-box associated region)
gene-LOC100709385	LOC100709385	XP_005464405.1(programmed cell death 1 ligand 1 [Oreochromis niloticus])	programmed cell death 1 ligand 1	-1.07159	-1.46217	-1.4373	18.655	2.545	1.365	1.19	529.96	540	173.94	220.04	41	154.55	82.6	62	16.83	20.48	2.38	2.71	0.64	2.09	1.32	1.06	1808	0.475795	0.00182201	0.01343	yes	down	0.362947	0.0114517	0.0511373	no	down	0.369258	0.000714529	0.00589346	yes	down	GO:0016021(cellular_component:integral component of membrane); GO:0005886(cellular_component:plasma membrane)	K06745	PDL1, CD274	map04514(Cell adhesion molecules); map05235(PD-L1 expression and PD-1 checkpoint pathway in cancer)			PF07686.19(V-set:Immunoglobulin V-set domain); PF13927.8(Ig_3:Immunoglobulin domain); PF07679.18(I-set:Immunoglobulin I-set domain); PF00047.27(ig:Immunoglobulin domain); PF08205.14(C2-set_2:CD80-like C2-set immunoglobulin domain)
gene-LOC102083105	LOC102083105	XP_005462320.1(programmed cell death 1 ligand 1 isoform X1 [Oreochromis niloticus])	programmed cell death 1 ligand 1, transcript variant X1	-0.376581	-2.52838	-2.52466	3.415	0.97	0.125	0.145	72.55	152.58	42.53	102.62	11.02	8.16	9.74	5.02	1.76	5.07	0.62	1.32	0.13	0.12	0.12	0.17	2285	0.770261	0.576365	0.765302	no	down	0.173333	0.0028841	0.0176455	yes	down	0.17378	0.00485764	0.0272149	yes	down		K17270;K06745	MOG;PDL1, CD274	map04514(Cell adhesion molecules); map05235(PD-L1 expression and PD-1 checkpoint pathway in cancer)	ENOG410Z7U5(S:Function unknown)	ENOG410Z7U5(Immunoglobulin V-set domain)	PF07686.19(V-set:Immunoglobulin V-set domain); PF13927.8(Ig_3:Immunoglobulin domain); PF13895.8(Ig_2:Immunoglobulin domain); PF00047.27(ig:Immunoglobulin domain); PF07679.18(I-set:Immunoglobulin I-set domain)
gene-LOC109201242	LOC109201242	XP_019212398.1(uncharacterized protein LOC109201242 isoform X1 [Oreochromis niloticus])	programmed cell death 1 ligand 1, transcript variant X1	-1.14736	-1.50206	-0.993279	16.57	2.365	1.27	1.455	747.07	536.47	191.06	250.53	79.52	136.31	136.32	96.1	17.08	16.06	2.35	2.38	1.06	1.48	1.7	1.21	2411	0.451452	0.000325123	0.00334636	yes	down	0.353049	0.000129208	0.00146698	yes	down	0.502335	0.0114272	0.0519869	no	down		K06745	PDL1, CD274	map04514(Cell adhesion molecules); map05235(PD-L1 expression and PD-1 checkpoint pathway in cancer)	ENOG410Z7U5(S:Function unknown); ENOG41120TD(S:Function unknown)	ENOG410Z7U5(Immunoglobulin V-set domain); ENOG41120TD(Immunoglobulin V-set domain)	PF07686.19(V-set:Immunoglobulin V-set domain); PF13927.8(Ig_3:Immunoglobulin domain); PF13895.8(Ig_2:Immunoglobulin domain); PF00047.27(ig:Immunoglobulin domain); PF07679.18(I-set:Immunoglobulin I-set domain)
gene-LOC102078530	LOC102078530	XP_025760089.1(programmed cell death 1 ligand 1 [Oreochromis niloticus])	programmed cell death 1 ligand 1, transcript variant X3	-0.517195	-0.317323	-1.83784	13.335	2.87	2.115	0.705	392	384.6	31.35	449.4	64.04	251.46	23.72	55.23	12.55	14.12	0.62	5.12	1.25	2.98	0.5	0.91	2192	0.698729	0.543513	0.74259	no	down	0.802558	0.591349	0.760524	no	down	0.279741	0.00102463	0.00790319	yes	down		K06745	PDL1, CD274	map04514(Cell adhesion molecules); map05235(PD-L1 expression and PD-1 checkpoint pathway in cancer)	ENOG410Z7U5(S:Function unknown); ENOG41120TD(S:Function unknown)	ENOG410Z7U5(Immunoglobulin V-set domain); ENOG41120TD(Immunoglobulin V-set domain)	PF07686.19(V-set:Immunoglobulin V-set domain); PF13927.8(Ig_3:Immunoglobulin domain); PF07679.18(I-set:Immunoglobulin I-set domain); PF00047.27(ig:Immunoglobulin domain); PF13895.8(Ig_2:Immunoglobulin domain)
gene-LOC112846063	LOC112846063	XP_025761130.1(programmed cell death 1 ligand 1-like [Oreochromis niloticus])	programmed cell death 1 ligand 1-like	2.93584	2.42569	2.92951	3.275	5.17	2.52	3.115	52.21	9.35	156.53	177.8	63.25	82.66	94.34	63.53	5.66	0.89	5.12	5.22	2.39	2.65	3.64	2.59	681	7.65202	7.33239e-05	0.000968266	yes	up	5.37285	0.00314521	0.0188699	yes	up	7.61852	0.000221363	0.0022643	yes	up					ENOG41120TD(S:Function unknown); ENOG410Z7U5(S:Function unknown)	ENOG41120TD(Immunoglobulin V-set domain); ENOG410Z7U5(Immunoglobulin V-set domain)	PF07686.19(V-set:Immunoglobulin V-set domain); PF13927.8(Ig_3:Immunoglobulin domain); PF00047.27(ig:Immunoglobulin domain); PF13895.8(Ig_2:Immunoglobulin domain); PF07679.18(I-set:Immunoglobulin I-set domain)
gene-LOC109199341	LOC109199341	XP_019210186.1(T-cell surface glycoprotein CD4-like isoform X1 [Oreochromis niloticus])	programmed cell death 1 ligand 1-like, transcript variant X1	-4.82619	-6.09973	-3.4011	5.495	0.06	0.015	0.08	19.25	112.93	1.05	3.44	0	1.25	4.69	0	1.38	9.61	0.03	0.09	0	0.03	0.16	0	985	0.0352511	0.00028999	0.00305045	yes	down	0.0145814	0.0010681	0.0080733	yes	down	0.0946604	0.0233663	0.0876148	no	down		K17270;K20414	MOG;HAVCR2, CD366		ENOG410Z7U5(S:Function unknown)	ENOG410Z7U5(Immunoglobulin V-set domain)	PF07686.19(V-set:Immunoglobulin V-set domain); PF13927.8(Ig_3:Immunoglobulin domain); PF00047.27(ig:Immunoglobulin domain); PF13895.8(Ig_2:Immunoglobulin domain); PF07679.18(I-set:Immunoglobulin I-set domain)
gene-pdcd4	pdcd4	XP_005454843.1(programmed cell death protein 4 [Oreochromis niloticus])	programmed cell death 4, transcript variant X2	-0.735431	-1.55555	-1.47073	21.36	3.89	1.49	1.395	619	930	294	451	104	156	99	110	15.3	27.42	3.24	4.54	1.28	1.7	1.28	1.51	2332	0.600639	0.0730082	0.209639	no	down	0.340199	0.000643317	0.00540085	yes	down	0.3608	0.00136119	0.00994697	yes	down	GO:0005737(cellular_component:cytoplasm); GO:0003171(biological_process:atrioventricular valve development); GO:0045892(biological_process:negative regulation of transcription, DNA-templated)	K16865	PDCD4	map05206(MicroRNAs in cancer); map05205(Proteoglycans in cancer)	ENOG410XQZZ(S:Function unknown)	ENOG410XQZZ(programmed cell death 4 (Neoplastic transformation inhibitor))	PF02847.19(MA3:MA3 domain)
gene-pdcd5	pdcd5	XP_003442299.1(programmed cell death protein 5 [Oreochromis niloticus])	programmed cell death 5	-1.02064	-0.842879	-0.527329	53.3	7.355	5.75	6.215	1491.08	803.5	363.3	489.71	257.99	335.28	289.98	273.35	64.93	41.67	6.63	8.08	5.43	6.07	6.18	6.25	1388	0.492896	0.00340966	0.0219056	yes	down	0.55753	0.0226295	0.0839551	no	down	0.693838	0.149798	0.320342	no	down	GO:0003677(molecular_function:DNA binding)	K06875	PDCD5, TFAR19		COG2118(S:Function unknown)	COG2118(DNA-binding protein)	PF01984.22(dsDNA_bind:Double-stranded DNA-binding domain)
gene-pdcd6ip	pdcd6ip	XP_005478663.1(programmed cell death 6-interacting protein isoform X1 [Oreochromis niloticus])	programmed cell death 6 interacting protein, transcript variant X1	0.619135	1.19001	1.04771	69.495	31.515	32.37	25.77	5376	3397	4571.95	5576.96	3909.99	5484.96	3229.93	3233.96	79.09	59.9	30.03	33	29.01	35.73	24.78	26.76	3616	1.53595	0.0311369	0.115013	no	up	2.28155	8.32362e-05	0.00101668	yes	up	2.06724	0.000389136	0.00360374	yes	up		K12200	PDCD6IP, ALIX, RIM20	map04144(Endocytosis)	ENOG410XQX6(S:Function unknown)	ENOG410XQX6(Rhophilin, Rho GTPase binding protein)	PF03097.20(BRO1:BRO1-like domain); PF13949.8(ALIX_LYPXL_bnd:ALIX V-shaped domain binding to HIV)
gene-LOC100690738	LOC100690738	XP_019205346.1(rhamnose-binding lectin [Oreochromis niloticus])	rhamnose-binding lectin	0.950989	1.3453	1.55198	102.04	36.12	30.98	27.72	458.49	387.89	514.47	755.05	529.21	470.46	573.99	328.73	95.09	108.99	31.04	41.2	35.56	26.4	33.51	21.93	1742	1.9332	0.00116357	0.00947187	no	up	2.54084	0.000229718	0.00235124	yes	up	2.9322	0.000105521	0.00120135	yes	up					ENOG410XPJ1(S:Function unknown); ENOG4111GY7(S:Function unknown)	ENOG410XPJ1(c-type lectin domain family); ENOG4111GY7(protein Hydra magnipapillata)	PF02140.20(Gal_Lectin:Galactose binding lectin domain); PF00059.23(Lectin_C:Lectin C-type domain)
gene-LOC100704312	LOC100704312	XP_019204912.1(rhamnose-binding lectin [Oreochromis niloticus])	rhamnose-binding lectin	-2.17748	-2.23095	-2.83191	23.795	1.865	1.28	1.06	173.77	455.71	61.69	45.88	39.65	24.82	16.11	17.87	11.95	35.64	2.26	1.47	1.25	1.31	1.02	1.1	1500	0.221061	0.00121181	0.00977873	yes	down	0.213018	0.00175651	0.0119319	yes	down	0.140446	7.23868e-05	0.000865501	yes	down	GO:0030246(molecular_function:carbohydrate binding)				ENOG4111GY7(S:Function unknown)	ENOG4111GY7(protein Hydra magnipapillata)	PF02140.20(Gal_Lectin:Galactose binding lectin domain); PF11875.10(DUF3395:Domain of unknown function (DUF3395))
gene-LOC100690464	LOC100690464	XP_025757213.1(rhamnose-binding lectin-like, partial [Oreochromis niloticus])	rhamnose-binding lectin-like	3.36671	3.43596	3.76785	0.27	0.735	0.52	0.575	16	0	43	77	29	47	38	34	0.54	0	0.55	0.92	0.44	0.6	0.58	0.57	1510	10.3153	0.00731202	0.0395463	yes	up	10.8225	0.00860844	0.0411372	yes	up	13.6218	0.00262341	0.0168919	yes	up					ENOG4111GY7(S:Function unknown)	ENOG4111GY7(protein Hydra magnipapillata)	PF02140.20(Gal_Lectin:Galactose binding lectin domain)
gene-siae	siae	XP_003441721.1(sialate O-acetylesterase isoform X1 [Oreochromis niloticus])	sialic acid acetylesterase, transcript variant X1	-1.27624	-1.78011	-1.59867	7.075	0.865	0.415	0.42	440.95	361.71	115	138	52	57.5	51.41	44.69	7.14	7.01	0.83	0.9	0.42	0.41	0.43	0.41	3302	0.412871	0.000349486	0.00354707	yes	down	0.291161	2.77061e-05	0.000397851	yes	down	0.330181	0.000250935	0.00251036	yes	down	GO:0001681(molecular_function:sialate O-acetylesterase activity)	K05970	SIAE		ENOG410XQ2Q(S:Function unknown)	ENOG410XQ2Q(sialic acid-specific 9-O-acetylesterase)	PF03629.20(SASA:Carbohydrate esterase, sialic acid-specific acetylesterase)
gene-LOC100696106	LOC100696106	XP_003449999.1(sialic acid synthase [Oreochromis niloticus])	sialic acid synthase	-1.50805	-1.45523	-0.820209	50.585	5.185	3.705	5	1684	1689	373	556	238	356	440	262	46.02	55.15	4.42	5.95	3.22	4.19	6.1	3.9	2060	0.351585	2.55726e-07	6.75067e-06	yes	down	0.364698	1.53722e-05	0.000240531	yes	down	0.56636	0.0337172	0.113714	no	down	GO:0003824(molecular_function:catalytic activity); GO:0048706(biological_process:embryonic skeletal system development); GO:0005576(cellular_component:extracellular region); GO:0016051(biological_process:carbohydrate biosynthetic process)	K05304	NANS, SAS	map00520(Amino sugar and nucleotide sugar metabolism)	COG2089(M:Cell wall/membrane/envelope biogenesis)	COG2089(synthase)	PF03102.16(NeuB:NeuB family); PF08666.14(SAF:SAF domain)
gene-LOC100695579	LOC100695579	XP_019215268.1(sialic acid synthase isoform X1 [Oreochromis niloticus])	sialic acid synthase, transcript variant X1	-0.0614098	1.27842	0.877332	28.725	7.965	14.505	9.165	1011.84	598	416	784	497	1398	540.43	510.81	33.45	24	5.9	10.03	8.25	20.76	8.96	9.37	1748	0.958327	0.862712	0.935476	no	down	2.42573	0.00639731	0.0327886	yes	up	1.83698	0.00976395	0.0464805	no	up	GO:0003824(molecular_function:catalytic activity); GO:0016051(biological_process:carbohydrate biosynthetic process)	K05304	NANS, SAS	map00520(Amino sugar and nucleotide sugar metabolism)	COG2089(M:Cell wall/membrane/envelope biogenesis)	COG2089(synthase)	PF03102.16(NeuB:NeuB family); PF08666.14(SAF:SAF domain)
gene-LOC102075787	LOC102075787	XP_019219898.1(sialic acid-binding Ig-like lectin 10 isoform X1 [Oreochromis niloticus])	sialic acid-binding Ig-like lectin 10, transcript variant X1	0.162776	1.42591	1.04699	37.905	14.525	23.915	13.805	2436.41	756.18	1204.44	1392.72	1594.98	2300.32	912.01	1347.51	56.29	19.52	14.01	15.04	19.35	28.48	10.85	16.76	3878	1.11944	0.738865	0.868479	no	up	2.68685	0.00309899	0.0186501	yes	up	2.06621	0.0352426	0.117276	no	up	GO:0007155(biological_process:cell adhesion); GO:0016021(cellular_component:integral component of membrane); GO:0005886(cellular_component:plasma membrane)	K06749	SIGLEC10		ENOG410YKZU(S:Function unknown)	ENOG410YKZU(sialic acid binding Ig-like lectin)	PF13927.8(Ig_3:Immunoglobulin domain); PF07679.18(I-set:Immunoglobulin I-set domain); PF00047.27(ig:Immunoglobulin domain); PF13895.8(Ig_2:Immunoglobulin domain); PF07686.19(V-set:Immunoglobulin V-set domain); PF08205.14(C2-set_2:CD80-like C2-set immunoglobulin domain); PF16681.7(Ig_5:Ig-like domain on T-cell surface glycoprotein CD3 epsilon chain); PF15102.8(TMEM154:TMEM154 protein family)
gene-LOC100693751	LOC100693751	XP_019210948.1(sialic acid-binding Ig-like lectin 14 [Oreochromis niloticus])	sialic acid-binding Ig-like lectin 14	-0.33945	-3.44532	-1.83086	2.195	0.53	0.04	0.105	44.27	61.1	10.31	62.48	0	5	5.67	5	1.66	2.73	0.16	0.9	0	0.08	0.11	0.1	1573	0.790342	0.710486	0.851565	no	down	0.0918024	0.00997643	0.0460126	yes	down	0.281098	0.0731691	0.197664	no	down	GO:0016021(cellular_component:integral component of membrane); GO:0005886(cellular_component:plasma membrane)	K06771	MAG, GMA, SIGLEC4	map04514(Cell adhesion molecules)	ENOG410ZG55(S:Function unknown)	ENOG410ZG55(Immunoglobulin V-set domain)	PF13895.8(Ig_2:Immunoglobulin domain); PF07686.19(V-set:Immunoglobulin V-set domain); PF13927.8(Ig_3:Immunoglobulin domain); PF07679.18(I-set:Immunoglobulin I-set domain); PF00047.27(ig:Immunoglobulin domain); PF08205.14(C2-set_2:CD80-like C2-set immunoglobulin domain)
gene-LOC109203599	LOC109203599	XP_019218762.1(sialic acid-binding Ig-like lectin 7 [Oreochromis niloticus])	sialic acid-binding Ig-like lectin 7	-1.0027	-1.78143	-5.0306	1.02	0.15	0.06	0.005	46.61	42.79	14.34	20.81	8.38	3.73	0	1.13	0.97	1.07	0.13	0.17	0.09	0.03	0	0.01	2619	0.499065	0.189513	0.393801	no	down	0.290895	0.0875395	0.221825	no	down	0.0305942	0.00639784	0.0336611	yes	down					ENOG410ZN3C(S:Function unknown)	ENOG410ZN3C(von Willebrand factor A domain containing 7)	PF13895.8(Ig_2:Immunoglobulin domain); PF13927.8(Ig_3:Immunoglobulin domain); PF00047.27(ig:Immunoglobulin domain); PF15330.8(SIT:SHP2-interacting transmembrane adaptor protein, SIT); PF07679.18(I-set:Immunoglobulin I-set domain); PF08205.14(C2-set_2:CD80-like C2-set immunoglobulin domain)
gene-LOC109195155	LOC109195155	XP_019202295.1(sialidase [Oreochromis niloticus])	sialidase	1.87441	0.553787	0.951319	1.17	1.225	0.34	0.385	35	15	49.11	92.06	9.26	26.32	22.12	12.41	1.55	0.79	0.91	1.54	0.2	0.48	0.48	0.29	1368	3.66651	0.00694426	0.0379497	yes	up	1.46793	0.589531	0.759334	no	up	1.93364	0.332117	0.535907	no	up
gene-neu3b	neu3b	XP_003453045.1(sialidase-3 isoform X1 [Oreochromis niloticus])	sialidase-3, transcript variant X3	1.95163	1.39128	2.0485	1.355	1.575	0.74	1.015	164	83	290	436.13	113.3	191.32	136.7	222.09	1.7	1.01	1.34	1.81	0.59	0.89	0.74	1.29	2491	3.86812	2.43691e-06	4.99602e-05	yes	up	2.62311	0.00494057	0.0269455	yes	up	4.13675	4.41349e-05	0.000562882	yes	up	GO:0052795(molecular_function:exo-alpha-(2->6)-sialidase activity); GO:0052794(molecular_function:exo-alpha-(2->3)-sialidase activity); GO:0052796(molecular_function:exo-alpha-(2->8)-sialidase activity); GO:0016042(biological_process:lipid catabolic process)	K12357	NEU2_3_4	map00600(Sphingolipid metabolism); map00511(Other glycan degradation)	ENOG410Y74Z(S:Function unknown); ENOG4112A1R(S:Function unknown)	ENOG410Y74Z(sialidase); ENOG4112A1R(-)	PF13088.8(BNR_2:BNR repeat-like domain); PF13859.8(BNR_3:BNR repeat-like domain)
gene-LOC109196488	LOC109196488	XP_019206065.2(sialidase-like [Oreochromis niloticus])	sialidase-like	2.57105	3.73258	2.86605	5.135	9.86	14.09	6.515	928.37	470.03	2434.91	3901.17	2324.9	6629.9	1565.07	2017.85	6.24	4.03	7.79	11.93	7.46	20.72	5.46	7.57	2356	5.9424	1.47879e-13	1.05915e-11	yes	up	13.2929	3.69142e-15	3.20072e-13	yes	up	7.29069	1.14709e-14	8.28488e-13	yes	up
gene-LOC102078335	LOC102078335	XP_005450695.1(sialoadhesin isoform X1 [Oreochromis niloticus])	sialoadhesin, transcript variant X1	0.516018	2.26993	2.01	12.36	5.005	11.845	8.72	1145	139	693	569	1309	1369	734	984	21.58	3.14	5.75	4.26	12.36	11.33	7.13	10.31	2861	1.43	0.491591	0.702983	no	up	4.82299	0.00128338	0.00930527	yes	up	4.02782	0.00408942	0.0238506	yes	up		K06467	CD22, SIGLEC2	map04514(Cell adhesion molecules); map04640(Hematopoietic cell lineage); map04662(B cell receptor signaling pathway)	ENOG410ZN3C(S:Function unknown)	ENOG410ZN3C(von Willebrand factor A domain containing 7)	PF13895.8(Ig_2:Immunoglobulin domain); PF13927.8(Ig_3:Immunoglobulin domain); PF07679.18(I-set:Immunoglobulin I-set domain); PF07686.19(V-set:Immunoglobulin V-set domain); PF00047.27(ig:Immunoglobulin domain); PF15330.8(SIT:SHP2-interacting transmembrane adaptor protein, SIT)
gene-tia1	tia1	XP_003448635.1(nucleolysin TIA-1 [Oreochromis niloticus])	TIA1 cytotoxic granule associated RNA binding protein	0.892175	1.10665	0.951457	29.56	16.02	12.885	10.54	2008	1429	2072	2803	1515	1966	1251	1136	31.09	28.03	14.59	17.45	12.13	13.64	10.82	10.26	2669	1.85597	0.000691444	0.00622053	no	up	2.15345	0.000133153	0.00150362	yes	up	1.93382	0.0011172	0.00848184	no	up	GO:0003723(molecular_function:RNA binding)	K13201	TIA1, TIAL1		ENOG410XQ8U(S:Function unknown)	ENOG410XQ8U(TIA1 cytotoxic granule-associated RNA binding)	PF00076.24(RRM_1:RNA recognition motif. (a.k.a. RRM, RBD, or RNP domain)); PF16842.7(RRM_occluded:Occluded RNA-recognition motif); PF16367.7(RRM_7:RNA recognition motif); PF04847.14(Calcipressin:Calcipressin)
gene-tnfsf12	tnfsf12	XP_005454474.1(tumor necrosis factor ligand superfamily member 12 [Oreochromis niloticus])	TNF superfamily member 12	-0.798856	-2.90316	-2.6215	4.31	0.765	0.12	0.13	326	456	119	248	22	29	10	37	3.22	5.4	0.53	1	0.11	0.13	0.05	0.21	5247	0.574805	0.0814189	0.225524	no	down	0.133679	5.2464e-08	1.62132e-06	yes	down	0.162499	0.000144087	0.00157664	yes	down	GO:0016021(cellular_component:integral component of membrane); GO:0005164(molecular_function:tumor necrosis factor receptor binding); GO:0006955(biological_process:immune response)	K05474	TNFSF12, TWEAK	map04060(Cytokine-cytokine receptor interaction)	ENOG410YP8Z(S:Function unknown)	ENOG410YP8Z(Tumor necrosis factor (Ligand) superfamily member)	PF00229.20(TNF:TNF(Tumour Necrosis Factor) family); PF00386.23(C1q:C1q domain)
gene-LOC102076024	LOC102076024	XP_005460413.1(toll-like receptor 1 [Oreochromis niloticus])	toll-like receptor 1	-0.978264	-1.50867	-1.38725	16.885	2.57	1.22	1.15	1295	737	297	496	99	244	160	116	20.08	13.69	2.05	3.09	0.77	1.67	1.29	1.01	3436	0.50759	0.0049275	0.0292213	no	down	0.351436	0.00108384	0.00815831	yes	down	0.382293	0.000427183	0.00387846	yes	down	GO:0002224(biological_process:toll-like receptor signaling pathway); GO:0004888(molecular_function:transmembrane signaling receptor activity); GO:0016021(cellular_component:integral component of membrane); GO:0045087(biological_process:innate immune response); GO:0006954(biological_process:inflammatory response)	K10169	TLR6, CD286	map05152(Tuberculosis); map05142(Chagas disease); map04620(Toll-like receptor signaling pathway); map05132(Salmonella infection); map05417(Lipid and atherosclerosis); map04145(Phagosome)	COG4886(S:Function unknown)	COG4886(leucine Rich Repeat)	PF13855.8(LRR_8:Leucine rich repeat); PF01582.22(TIR:TIR domain); PF12799.9(LRR_4:Leucine Rich repeats (2 copies)); PF13676.8(TIR_2:TIR domain)
gene-LOC100700947	LOC100700947	XP_019218842.1(toll-like receptor 13 [Oreochromis niloticus])	toll-like receptor 13	-1.39287	-1.37767	-0.819807	10.43	1.17	0.84	1.075	843.17	712.88	220.97	225.83	72	225	145.19	174	10.36	10.5	1.22	1.12	0.45	1.23	0.94	1.21	4269	0.380807	4.06953e-05	0.000583847	yes	down	0.384841	0.00649121	0.0331451	yes	down	0.566518	0.0226513	0.0857346	no	down	GO:0002224(biological_process:toll-like receptor signaling pathway); GO:0004888(molecular_function:transmembrane signaling receptor activity); GO:0016021(cellular_component:integral component of membrane); GO:0045087(biological_process:innate immune response); GO:0006954(biological_process:inflammatory response)	K18808	TLR13		COG4886(S:Function unknown)	COG4886(leucine Rich Repeat)	PF13855.8(LRR_8:Leucine rich repeat); PF12799.9(LRR_4:Leucine Rich repeats (2 copies)); PF01582.22(TIR:TIR domain); PF13306.8(LRR_5:BspA type Leucine rich repeat region (6 copies)); PF13676.8(TIR_2:TIR domain); PF14580.8(LRR_9:Leucine-rich repeat); PF08937.13(DUF1863:MTH538 TIR-like domain (DUF1863))
gene-LOC109202487	LOC109202487	XP_019215653.1(toll-like receptor 2 [Oreochromis niloticus])	toll-like receptor 2	-0.0263084	-2.07188	-2.39319	2.225	0.68	0.11	0.075	144.75	129.57	53.15	169.06	8.82	23.1	8.08	11	2.15	2.3	0.35	1.01	0.07	0.15	0.06	0.09	3580	0.98193	0.963106	0.982784	no	down	0.237849	0.00253073	0.0158906	yes	down	0.19036	0.00082793	0.00666175	yes	down	GO:0002755(biological_process:MyD88-dependent toll-like receptor signaling pathway); GO:0034134(biological_process:toll-like receptor 2 signaling pathway); GO:0045087(biological_process:innate immune response); GO:0001817(biological_process:regulation of cytokine production); GO:0004888(molecular_function:transmembrane signaling receptor activity); GO:0002237(biological_process:response to molecu…	K10159	TLR2, CD282	map05140(Leishmaniasis); map05142(Chagas disease); map05144(Malaria); map05145(Toxoplasmosis); map05146(Amoebiasis); map05161(Hepatitis B); map05168(Herpes simplex virus 1 infection); map05169(Epstein-Barr virus infection); map05162(Measles); map05134(Legionellosis); map04620(Toll-like receptor signaling pathway); map05132(Salmonella infection); map05171(Coronavirus disease - COVID-19); map05170(…	COG4886(S:Function unknown)	COG4886(leucine Rich Repeat)	PF13855.8(LRR_8:Leucine rich repeat); PF12799.9(LRR_4:Leucine Rich repeats (2 copies)); PF13306.8(LRR_5:BspA type Leucine rich repeat region (6 copies)); PF14580.8(LRR_9:Leucine-rich repeat)
gene-LOC102076284	LOC102076284	XP_019215649.1(LOW QUALITY PROTEIN: toll-like receptor 2 [Oreochromis niloticus])	toll-like receptor 2	-0.252107	-2.24751	-5.94781	0.785	0.2	0.035	0	10.51	46.98	8.5	33.64	4	2	0	0	0.25	1.32	0.09	0.31	0.05	0.02	0	0	2359	0.839669	0.824578	0.916646	no	down	0.210587	0.121324	0.278279	no	down	0.0162006	0.00738069	0.0376003	yes	down	GO:0002755(biological_process:MyD88-dependent toll-like receptor signaling pathway); GO:0034134(biological_process:toll-like receptor 2 signaling pathway); GO:0045087(biological_process:innate immune response); GO:0001817(biological_process:regulation of cytokine production); GO:0004888(molecular_function:transmembrane signaling receptor activity); GO:0002237(biological_process:response to molecu…	K10159	TLR2, CD282	map05140(Leishmaniasis); map05142(Chagas disease); map05144(Malaria); map05145(Toxoplasmosis); map05146(Amoebiasis); map05161(Hepatitis B); map05168(Herpes simplex virus 1 infection); map05169(Epstein-Barr virus infection); map05162(Measles); map05134(Legionellosis); map04620(Toll-like receptor signaling pathway); map05132(Salmonella infection); map05171(Coronavirus disease - COVID-19); map05170(…	COG4886(S:Function unknown)	COG4886(leucine Rich Repeat)	PF13855.8(LRR_8:Leucine rich repeat); PF12799.9(LRR_4:Leucine Rich repeats (2 copies)); PF13306.8(LRR_5:BspA type Leucine rich repeat region (6 copies)); PF14580.8(LRR_9:Leucine-rich repeat); PF01463.26(LRRCT:Leucine rich repeat C-terminal domain)
gene-LOC100702807	LOC100702807	XP_019201018.2(toll-like receptor 5 [Oreochromis niloticus])	toll-like receptor 5	1.59299	4.33996	3.54014	9.295	7.825	37.02	18.67	726	50	887	701	3451	3227	1527	1446	17.17	1.42	9.08	6.57	40.81	33.23	18.43	18.91	2330	3.01674	0.272362	0.496144	no	up	20.2516	0.0021713	0.0141237	yes	up	11.6329	0.0115232	0.0523627	no	up	GO:0002755(biological_process:MyD88-dependent toll-like receptor signaling pathway); GO:0045087(biological_process:innate immune response); GO:0034146(biological_process:toll-like receptor 5 signaling pathway); GO:0004888(molecular_function:transmembrane signaling receptor activity); GO:0042742(biological_process:defense response to bacterium); GO:0016021(cellular_component:integral component of …	K10168	TLR5	map05321(Inflammatory bowel disease); map05134(Legionellosis); map04620(Toll-like receptor signaling pathway); map05131(Shigellosis); map05130(Pathogenic Escherichia coli infection); map05132(Salmonella infection)	COG4886(S:Function unknown)	COG4886(leucine Rich Repeat)	PF13855.8(LRR_8:Leucine rich repeat); PF12799.9(LRR_4:Leucine Rich repeats (2 copies)); PF13306.8(LRR_5:BspA type Leucine rich repeat region (6 copies)); PF14580.8(LRR_9:Leucine-rich repeat); PF13516.8(LRR_6:Leucine Rich repeat)
gene-LOC100696480	LOC100696480	XP_019208380.1(toll-like receptor 8 [Oreochromis niloticus])	toll-like receptor 8	-0.119372	-1.62924	-1.21318	2.2	0.615	0.145	0.17	178.09	112.51	72.06	137.46	19.2	24.86	31.03	14.35	2.5	1.9	0.45	0.78	0.14	0.15	0.23	0.11	3763	0.920588	0.800019	0.903513	no	down	0.323258	0.00710062	0.0354848	yes	down	0.431316	0.0730761	0.197549	no	down		K10170	TLR8, CD288	map05171(Coronavirus disease - COVID-19); map04620(Toll-like receptor signaling pathway); map04613(Neutrophil extracellular trap formation)	COG4886(S:Function unknown)	COG4886(leucine Rich Repeat)	PF13855.8(LRR_8:Leucine rich repeat); PF12799.9(LRR_4:Leucine Rich repeats (2 copies)); PF01582.22(TIR:TIR domain); PF13676.8(TIR_2:TIR domain); PF14580.8(LRR_9:Leucine-rich repeat)
gene-LOC109203602	LOC109203602	KAG7518721.1(5-hydroxytryptamine receptor 4 isoform X1 [Solea senegalensis])		3.01398	2.70246	3.43201	20.37	20.535	12.255	15.065	8.46	29.33	97.81	146.94	39.29	86.32	80.65	72.55	8.4	32.34	18.14	22.93	10.13	14.38	15.69	14.44	1203	8.07789	8.9371e-05	0.00115111	yes	up	6.5091	0.00234111	0.014916	yes	up	10.7929	1.44755e-05	0.000211335	yes	up		K04160	HTR4	map04024(cAMP signaling pathway); map04726(Serotonergic synapse); map04080(Neuroactive ligand-receptor interaction); map04020(Calcium signaling pathway)	ENOG410XRW9(U:Intracellular trafficking, secretion, and vesicular transport)	ENOG410XRW9(Receptor)
gene-c1d	c1d	XP_003438372.1(nuclear nucleic acid-binding protein C1D [Oreochromis niloticus])	C1D nuclear receptor corepressor, transcript variant X2	-1.53678	-1.15505	-1.12874	12.925	1.25	1.155	0.995	251	157	42	66	40	45	51	16	14.83	11.02	1.07	1.43	1.19	1.12	1.48	0.51	995	0.344653	0.000997594	0.00838172	yes	down	0.449051	0.0248019	0.0899262	no	down	0.457317	0.0968652	0.239376	no	down	GO:0005737(cellular_component:cytoplasm); GO:0006364(biological_process:rRNA processing); GO:0005730(cellular_component:nucleolus); GO:0003723(molecular_function:RNA binding); GO:0003677(molecular_function:DNA binding)	K12592	C1D, LRP1	map03018(RNA degradation)	ENOG4111ZX6(S:Function unknown)	ENOG4111ZX6(C1D nuclear receptor co-repressor)	PF04000.17(Sas10_Utp3:Sas10/Utp3/C1D family)
gene-ncoa1	ncoa1	XP_019201619.1(nuclear receptor coactivator 1 isoform X1 [Oreochromis niloticus])	nuclear receptor coactivator 1, transcript variant X1	1.89238	1.39918	1.21344	2.67	3.275	1.54	1.245	612	576	1528.05	1858.94	659	835	556	450.11	2.51	2.83	3.24	3.31	1.44	1.64	1.35	1.14	7127	3.71247	2.65923e-11	1.42846e-09	yes	up	2.63751	1.00063e-05	0.000167322	yes	up	2.3189	0.000301889	0.00292132	yes	up	GO:0046983(molecular_function:protein dimerization activity); GO:0035257(molecular_function:nuclear hormone receptor binding); GO:0005634(cellular_component:nucleus); GO:0030374(molecular_function:ligand-dependent nuclear receptor transcription coactivator activity)	K09101	NCOA1, SRC1, KAT13A	map05224(Breast cancer); map04919(Thyroid hormone signaling pathway); map04915(Estrogen signaling pathway); map05200(Pathways in cancer)	ENOG410ZT8G(U:Intracellular trafficking, secretion, and vesicular transport)	ENOG410ZT8G(nuclear receptor coactivator 1)	PF14598.8(PAS_11:PAS domain); PF08815.12(Nuc_rec_co-act:Nuclear receptor coactivator); PF08832.12(SRC-1:Steroid receptor coactivator); PF00989.27(PAS:PAS fold); PF13426.9(PAS_9:PAS domain); PF08447.14(PAS_3:PAS fold)
gene-LOC100701900	LOC100701900	XP_025763236.1(LOW QUALITY PROTEIN: nuclear receptor coactivator 3 [Oreochromis niloticus])	nuclear receptor coactivator 3	1.53258	1.35682	1.16178	8.74	7.72	4.665	3.675	995	1111	2136	2580	1208	1372	754	977	7.45	10.03	7.39	8.05	4.64	4.69	3.07	4.28	6260	2.89302	7.33969e-07	1.72995e-05	yes	up	2.5612	5.34293e-05	0.000694351	yes	up	2.23733	0.00124415	0.00925652	yes	up	GO:0046983(molecular_function:protein dimerization activity); GO:0035257(molecular_function:nuclear hormone receptor binding); GO:0005634(cellular_component:nucleus); GO:0030374(molecular_function:ligand-dependent nuclear receptor transcription coactivator activity)	K11256	NCOA3, ACTR, KAT13B	map01522(Endocrine resistance); map04919(Thyroid hormone signaling pathway); map04915(Estrogen signaling pathway); map05224(Breast cancer); map05200(Pathways in cancer)	ENOG410ZDZC(U:Intracellular trafficking, secretion, and vesicular transport); ENOG410XRJI(K:Transcription)	ENOG410ZDZC(Nuclear receptor coactivator 3); ENOG410XRJI(aryl hydrocarbon receptor nuclear)	PF16665.7(NCOA_u2:Unstructured region on nuclear receptor coactivator protein); PF08832.12(SRC-1:Steroid receptor coactivator); PF14598.8(PAS_11:PAS domain); PF08815.12(Nuc_rec_co-act:Nuclear receptor coactivator); PF16279.7(DUF4927:Domain of unknown function (DUF4927)); PF00989.27(PAS:PAS fold); PF08447.14(PAS_3:PAS fold); PF13426.9(PAS_9:PAS domain)
gene-ncor1	ncor1	XP_005460926.1(nuclear receptor corepressor 1 isoform X1 [Oreochromis niloticus])	nuclear receptor corepressor 1, transcript variant X1	1.99074	1.87875	1.8036	14.235	16.435	10.78	8.85	2464.93	2082.03	5690.3	8329.49	3234.2	4761.71	2669.39	3076	14.2	14.27	14.13	18.74	9.54	12.02	7.9	9.8	9560	3.97441	4.22332e-16	3.85072e-14	yes	up	3.67756	6.49403e-11	3.44652e-09	yes	up	3.49091	5.34552e-10	2.08185e-08	yes	up	GO:0030223(biological_process:neutrophil differentiation); GO:0009952(biological_process:anterior/posterior pattern specification); GO:0030902(biological_process:hindbrain development); GO:0003677(molecular_function:DNA binding)	K04650	NCOR1, N-CoR	map01522(Endocrine resistance); map04919(Thyroid hormone signaling pathway); map05202(Transcriptional misregulation in cancer)	ENOG410YDXP(K:Transcription)	ENOG410YDXP(nuclear receptor co-repressor)	PF15784.7(GPS2_interact:G-protein pathway suppressor 2-interacting domain); PF00249.33(Myb_DNA-binding:Myb-like DNA-binding domain)
gene-ncor2	ncor2	XP_005473137.1(nuclear receptor corepressor 2 isoform X1 [Oreochromis niloticus])	nuclear receptor corepressor 2, transcript variant X1	1.81894	2.15176	2.00133	12.115	13.08	11.47	8.985	2499	1857	4839	6996	3696	5501	3029	3241	12.66	11.57	11.37	14.79	10.09	12.85	8.35	9.62	10294	3.52823	3.55052e-13	2.41209e-11	yes	up	4.44369	1.11538e-13	8.55419e-12	yes	up	4.00368	1.11347e-12	6.5374e-11	yes	up	GO:0030225(biological_process:macrophage differentiation); GO:0060218(biological_process:hematopoietic stem cell differentiation); GO:0030223(biological_process:neutrophil differentiation); GO:0003677(molecular_function:DNA binding)	K06065	NCOR2, SMRT	map04330(Notch signaling pathway); map05169(Epstein-Barr virus infection)	ENOG410YDXP(K:Transcription)	ENOG410YDXP(nuclear receptor co-repressor)	PF15784.7(GPS2_interact:G-protein pathway suppressor 2-interacting domain); PF00249.33(Myb_DNA-binding:Myb-like DNA-binding domain)
gene-LOC100697343	LOC100697343	XP_005470085.1(mucin-17 [Oreochromis niloticus])	mucin-17	0.754051	1.47795	1.24667	9.215	4.705	5.275	4	1501	847	1231	1778	1417	1597	841	1128	10.99	7.44	4.09	5.32	5.29	5.26	3.27	4.73	6991	1.68652	0.0186191	0.0790675	no	up	2.78552	1.20538e-05	0.000194879	yes	up	2.37292	0.000584888	0.00500095	yes	up					COG5048(S:Function unknown)	COG5048(Zinc finger protein)	PF13465.8(zf-H2C2_2:Zinc-finger double domain); PF00096.28(zf-C2H2:Zinc finger, C2H2 type); PF13894.8(zf-C2H2_4:C2H2-type zinc finger); PF05605.14(zf-Di19:Drought induced 19 protein (Di19), zinc-binding)
gene-LOC102076291	LOC102076291	XP_013123747.2(mucin-17 [Oreochromis niloticus])	mucin-17, transcript variant X1	1.10274	-0.212712	-0.381626	8.025	5.155	1.46	1.14	779	1290	1676	1794	307	591	283	314	5.37	10.68	5.25	5.06	1.08	1.84	1.04	1.24	7405	2.14762	0.00941785	0.0479156	yes	up	0.862913	0.653124	0.803269	no	down	0.767572	0.396779	0.599172	no	down					ENOG4110SWN(Z:Cytoskeleton)	ENOG4110SWN(Treacher Collins-Franceschetti syndrome 1)	PF15363.8(DUF4596:Domain of unknown function (DUF4596)); PF09726.11(Macoilin:Macoilin family)
gene-LOC109196351	LOC109196351		mucin-17-like	3.2284	2.72931	2.59158	0.13	0.36	0.18	0.14	15.81	7	68.01	94.6	23.73	48.27	32.59	16.11	0.17	0.09	0.32	0.4	0.13	0.23	0.18	0.1	4946	9.37226	3.9217e-06	7.67126e-05	yes	up	6.63139	0.00212596	0.0138871	yes	up	6.02759	0.00814275	0.0405149	yes	up
gene-LOC109196352	LOC109196352	XP_019205882.1(mucin-17-like, partial [Oreochromis niloticus])	mucin-17-like	2.70041	2.29836	1.51825	0.18	0.34	0.175	0.09	19.19	7	62.99	60.4	28.27	29.73	15.41	10.89	0.25	0.11	0.36	0.32	0.18	0.17	0.1	0.08	4071	6.49988	0.000574214	0.0053231	yes	up	4.91898	0.0127456	0.0553626	no	up	2.86443	0.183149	0.365402	no	up
gene-LOC106097884	LOC106097884	XP_019211463.1(mucin-2 [Oreochromis niloticus])	mucin-2	7.62043	3.61982	3.93445	0.02	1.025	0.04	0.045	0	2.12	15.59	359.72	7.97	4.32	7.08	5.32	0	0.04	0.09	1.96	0.05	0.03	0.05	0.04	3764	196.778	0.00151044	0.0116328	yes	up	12.2934	0.106073	0.253484	no	up	15.2893	0.0681429	0.188049	no	up					ENOG410YA0C(O:Posttranslational modification, protein turnover, chaperones); ENOG410XNSK(S:Function unknown)	ENOG410YA0C(C8 domain); ENOG410XNSK(oligomeric mucus gel-forming)	PF00094.27(VWD:von Willebrand factor type D domain); PF08742.13(C8:C8 domain); PF01826.19(TIL:Trypsin Inhibitor like cysteine rich domain)
gene-LOC106097887	LOC106097887	XP_019211462.1(mucin-2 [Oreochromis niloticus])	mucin-2	3.9842	2.85149	3.52665	4.335	29.38	10.005	12.07	370.38	417.46	2561.27	7804.04	162.99	2846.98	519.71	2783.3	4.16	4.51	16.04	42.72	1.47	18.54	3.13	21.01	6473	15.8258	3.05097e-19	3.52361e-17	yes	up	7.21746	0.0554021	0.161048	no	up	11.5246	9.62379e-08	2.39071e-06	yes	up		K10955;K13908	MUC2;MUC5B, MG1	map04970(Salivary secretion); map05226(Gastric cancer); map04657(IL-17 signaling pathway); map05146(Amoebiasis)	ENOG410YA0C(O:Posttranslational modification, protein turnover, chaperones); ENOG410XNSK(S:Function unknown)	ENOG410YA0C(C8 domain); ENOG410XNSK(oligomeric mucus gel-forming)	PF00094.27(VWD:von Willebrand factor type D domain); PF08742.13(C8:C8 domain); PF01826.19(TIL:Trypsin Inhibitor like cysteine rich domain)
gene-LOC102078430	LOC102078430	XP_025764246.1(mucin-2 [Oreochromis niloticus])	mucin-2	3.44021	2.61778	2.70514	0.04	0.125	0.05	0.045	9	1.07	34.86	44.01	0	30	10.23	12	0.07	0.01	0.12	0.13	0	0.1	0.04	0.05	6923	10.8544	0.00174656	0.0129858	yes	up	6.13804	0.197158	0.384377	no	up	6.5212	0.0650744	0.182104	no	up		K10955	MUC2	map05226(Gastric cancer); map05146(Amoebiasis)	ENOG410YA0C(O:Posttranslational modification, protein turnover, chaperones); ENOG410XNSK(S:Function unknown)	ENOG410YA0C(C8 domain); ENOG410XNSK(oligomeric mucus gel-forming)	PF00094.27(VWD:von Willebrand factor type D domain); PF08742.13(C8:C8 domain); PF01826.19(TIL:Trypsin Inhibitor like cysteine rich domain); PF05375.15(Pacifastin_I:Pacifastin inhibitor (LCMII)); PF00093.20(VWC:von Willebrand factor type C domain)
gene-LOC100702430	LOC100702430	XP_019211464.1(mucin-2 [Oreochromis niloticus])	mucin-2	-0.416389	-3.79606	-4.27673	2.425	0.585	0.04	0.025	27.55	218.14	24.9	145.14	0	10.36	0	5	0.46	4.39	0.19	0.98	0	0.08	0	0.05	3187	0.749298	0.688595	0.838322	no	down	0.0719898	0.00529895	0.0283596	yes	down	0.0515911	0.00197726	0.0134449	yes	down	GO:0005576(cellular_component:extracellular region)	K10955	MUC2	map05226(Gastric cancer); map05146(Amoebiasis)	ENOG410YA0C(O:Posttranslational modification, protein turnover, chaperones); ENOG410XNSK(S:Function unknown)	ENOG410YA0C(C8 domain); ENOG410XNSK(oligomeric mucus gel-forming)	PF13330.8(Mucin2_WxxW:Mucin-2 protein WxxW repeating region)
gene-LOC100694043	LOC100694043	XP_019213229.1(mucin-2 isoform X1 [Oreochromis niloticus])	mucin-2, transcript variant X1	0.876605	1.11101	1.29571	2.455	1.31	1.075	1.08	193	148	250	213	159	187	160	142	2.56	2.35	1.48	1.14	1.06	1.09	1.1	1.06	4006	1.83605	0.0440214	0.147309	no	up	2.15997	0.0060399	0.0313462	yes	up	2.45497	0.00158362	0.0112414	yes	up	GO:0007507(biological_process:heart development); GO:0016021(cellular_component:integral component of membrane); GO:0007043(biological_process:cell-cell junction assembly)				ENOG410ZQ11(S:Function unknown); ENOG4112AHD(S:Function unknown)	ENOG410ZQ11(SEA domain); ENOG4112AHD(-)	PF01390.22(SEA:SEA domain)
gene-LOC109196486	LOC109196486	XP_042073857.1(cell wall protein DAN4-like, partial [Haplochromis burtoni])	mucin-22-like	1.46381	0.611656	0.660877	7.55	12.515	4	3.625	474.97	669.8	1266.87	1146.58	162.56	744.52	208.16	462.65	6.97	8.13	13.89	11.14	1.79	6.21	2.24	5.01	7270	2.75835	0.000447166	0.00433073	yes	up	1.52801	0.324941	0.530675	no	up	1.58104	0.20544	0.394536	no	up					ENOG4110SSA(S:Function unknown)	ENOG4110SSA(-)
gene-LOC112845466	LOC112845466	XP_025760677.1(mucin-2-like, partial [Oreochromis niloticus])	mucin-2-like	3.96013	1.22554	1.19219	0.705	5.715	0.295	0.48	16	38	339	314.3	27	36	22	25	0.68	0.73	5.79	5.64	0.35	0.24	0.28	0.68	5640	15.5639	2.41e-11	1.30469e-09	yes	up	2.33843	0.166559	0.344567	no	up	2.28499	0.200338	0.387752	no	up
gene-LOC112846542	LOC112846542	XP_025761918.1(mucin-2-like [Oreochromis niloticus])	mucin-2-like	3.54349	3.46578	4.29149	0.065	0.255	0.16	0.255	4.66	0	9.97	34.58	2.67	22.56	17.49	16.48	0.13	0	0.12	0.39	0.04	0.28	0.25	0.26	1978	11.6599	0.0253955	0.0993863	no	up	11.0485	0.0650852	0.180394	no	up	19.5825	0.0035559	0.0214399	yes	up
gene-LOC109194580	LOC109194580	XP_025760403.1(LOW QUALITY PROTEIN: mucin-2-like [Oreochromis niloticus])	mucin-2-like	3.29297	1.2693	0.20784	0.145	0.455	0.07	0.03	7	7.15	9.6	110.18	12.42	2.96	5.99	0	0.13	0.16	0.08	0.83	0.12	0.02	0.06	0	2873	9.80127	0.00391271	0.0244483	yes	up	2.41045	0.40746	0.611415	no	up	1.15496	0.925999	0.961231	no	up		K10955	MUC2	map05226(Gastric cancer); map05146(Amoebiasis)	ENOG410YA0C(O:Posttranslational modification, protein turnover, chaperones); ENOG410XNSK(S:Function unknown)	ENOG410YA0C(C8 domain); ENOG410XNSK(oligomeric mucus gel-forming)	PF00094.27(VWD:von Willebrand factor type D domain); PF08742.13(C8:C8 domain); PF01826.19(TIL:Trypsin Inhibitor like cysteine rich domain)
gene-LOC109194433	LOC109194433	XP_019211132.1(mucin-2-like [Oreochromis niloticus])	mucin-2-like	3.06335	0.841385	3.19603	18.95	51.14	7.145	32.595	8397.46	2216.01	21332.1	46095.6	5197.39	2938.85	25912.1	7594.64	28.79	9.11	34.93	67.35	9.48	4.81	49.49	15.7	10250	8.35914	1.00359e-08	3.47286e-07	yes	up	1.79177	0.148249	0.319283	no	up	9.16433	3.56348e-07	7.77048e-06	yes	up		K21125	MUC5AC	map04657(IL-17 signaling pathway)	ENOG410XNSK(S:Function unknown)	ENOG410XNSK(oligomeric mucus gel-forming)	PF00094.27(VWD:von Willebrand factor type D domain); PF08742.13(C8:C8 domain); PF01826.19(TIL:Trypsin Inhibitor like cysteine rich domain); PF00093.20(VWC:von Willebrand factor type C domain)
gene-LOC109200649	LOC109200649	XP_025756586.1(mucin-2-like [Oreochromis niloticus])	mucin-2-like	1.31365	2.92984	2.46501	87.795	74.23	175.14	99.51	2379.45	2595.95	3669.17	6156.89	5720	13117	4076.71	5991.84	73.1	102.49	59.05	89.41	118.61	231.67	79.7	119.32	6278	2.4857	1.2923e-05	0.000218949	yes	up	7.62026	3.18214e-13	2.29806e-11	yes	up	5.5213	8.3205e-12	4.34337e-10	yes	up					ENOG4110SSA(S:Function unknown)	ENOG4110SSA(-)	PF01390.22(SEA:SEA domain)
gene-LOC112843069	LOC112843069	XP_025756579.1(mucin-2-like [Oreochromis niloticus])	mucin-2-like	0.430299	1.75468	1.98659	12.165	4.385	7.645	7.07	2308.63	1328.97	1561.09	2152.83	1743.1	4159.1	2028.93	3066.15	14.28	10.05	3.9	4.87	5.19	10.1	5.62	8.52	5207	1.34751	0.165909	0.361672	no	up	3.37451	2.78617e-05	0.00039987	yes	up	3.963	8.15289e-08	2.07053e-06	yes	up					ENOG4110SSA(S:Function unknown)	ENOG4110SSA(-)
gene-LOC100702928	LOC100702928	XP_025760590.1(mucin-2-like [Oreochromis niloticus])	mucin-2-like	0.418221	1.13247	1.52706	16.575	9.2	10.52	11.49	1928.96	1297.62	1535.2	1696.6	1476.33	1833.06	1487.41	1833.77	19.03	14.12	10.11	8.29	9.44	11.6	10.24	12.74	6545	1.33628	0.164852	0.360333	no	up	2.19234	0.00014123	0.00157911	yes	up	2.88198	1.28617e-06	2.47978e-05	yes	up		K13912	DMBT1	map04970(Salivary secretion)	ENOG410XQVR(S:Function unknown)	ENOG410XQVR(scavenger receptor cysteine rich domain containing)	PF00530.20(SRCR:Scavenger receptor cysteine-rich domain); PF00089.28(Trypsin:Trypsin); PF09342.13(DUF1986:Domain of unknown function (DUF1986))
gene-LOC102078220	LOC102078220	XP_005460768.1(mucin-3A [Oreochromis niloticus])	mucin-3A	0.650694	1.16845	1.19002	3.4	1.585	1.57	1.415	306	310	356	382	311	347	246	268	3.07	3.73	1.61	1.56	1.58	1.56	1.3	1.53	5171	1.56992	0.0714914	0.206765	no	up	2.24771	0.00154981	0.0107916	yes	up	2.28156	0.00158828	0.0112581	yes	up	GO:0016021(cellular_component:integral component of membrane)				ENOG410ZQT2(S:Function unknown)	ENOG410ZQT2(-)
gene-LOC102076431	LOC102076431	XP_019214825.1(mucin-5AC isoform X4 [Oreochromis niloticus])	mucin-3A, transcript variant X1	1.52793	1.90896	3.32974	0.105	0.095	0.08	0.19	14	5	17	24	21	10	39	28	0.14	0.07	0.09	0.1	0.11	0.05	0.22	0.16	6354	2.88372	0.155894	0.347408	no	up	3.75537	0.112966	0.264822	no	up	10.0543	0.000197462	0.00205212	yes	up
gene-LOC100703326	LOC100703326	XP_005469354.1(mucin-5AC [Oreochromis niloticus])	mucin-5AC	1.63711	0.991987	0.616573	0.69	0.635	0.28	0.195	48	52	120	116	44	51	18	38	0.6	0.78	0.68	0.59	0.28	0.28	0.12	0.27	4182	3.11041	0.00209933	0.0150035	yes	up	1.98892	0.120843	0.277563	no	up	1.53323	0.434235	0.631866	no	up	GO:0006355(biological_process:regulation of transcription, DNA-templated); GO:0005634(cellular_component:nucleus); GO:0007275(biological_process:multicellular organism development); GO:0003677(molecular_function:DNA binding)	K19553	TGIF2	map04350(TGF-beta signaling pathway)	ENOG410XPMQ(K:Transcription)	ENOG410XPMQ(homeobox)	PF05920.13(Homeobox_KN:Homeobox KN domain); PF00046.31(Homeodomain:Homeodomain)
[truncated: 7,071 more rows]
[truncated: 2 more columns]
